# Supplementary material for: Mismatch repair deficiency predicts response to HER2 blockade in HER2-negative breast cancer
Source: Nat Commun. 2021 May 19;12:2940. doi: 10.1038/s41467-021-23271-0 (PMC8134423; doi:10.1038/s41467-021-23271-0)
Supplement: Supplementary file 4 — Supplementary Data 1 [file 41467_2021_23271_MOESM4_ESM.xlsx]

## Sheet: raw
geneID	GeneName	Chrom	Strand	Start	End	GeneLength	shLuc Fulv-1	shLuc Fulv-2	shLuc Veh-1	shLuc veh-2	shMLH1 Fulv-1	shMLH1 Fulv-2	shMLH1 veh-1	shMLH1 veh-2
ENSG00000115461	IGFBP5	chr2	-	216672105	216695525	6442	9325	8747	8017	8553	10300	8474	7588	7987
ENSG00000076242	MLH1	chr3	+	36993332	37050918	3532	851	770	1551	1713	452	357	307	353
ENSG00000182636	NDN	chr15	-	23685400	23687330	1931	0	0	1	0	0	0	0	0
ENSG00000198947	DMD	chrX	-	31097677	33339441	18910	4	10	60	47	6	2	23	5
ENSG00000124126	PREX1	chr20	-	48624252	48827883	7393	16740	14942	7945	8133	14065	11125	8744	8913
ENSG00000040731	CDH10	chr5	-	24487100	24644978	3660	2	0	1	0	0	0	0	0
ENSG00000107796	ACTA2	chr10	-	88935074	88991390	3027	20	33	44	41	28	17	44	57
ENSG00000129654	FOXJ1	chr17	-	76136333	76141299	2641	31	10	4	0	4	7	1	0
ENSG00000133687	TMTC1	chr12	-	29500840	29784759	14636	340	323	343	338	631	506	302	358
ENSG00000156103	MMP16	chr8	-	88032009	88328025	12115	168	142	17	8	320	272	60	81
ENSG00000170017	ALCAM	chr3	+	105366909	105576900	7179	5310	5814	3987	4258	5539	4522	4493	4269
ENSG00000102243	VGLL1	chrX	+	136532152	136556807	1541	261	258	11	6	100	98	1	0
ENSG00000164741	DLC1	chr8	-	13083361	13604610	12794	316	335	252	290	216	163	108	127
ENSG00000067141	NEO1	chr15	+	73051710	73305206	8117	3288	3497	3399	3673	4284	3374	3426	3430
ENSG00000139547	RDH16	chr12	-	56951431	56959374	3464	33	24	25	36	25	6	26	30
ENSG00000152669	CCNO	chr5	-	55231152	55233680	1809	353	244	151	159	238	237	156	123
ENSG00000198910	L1CAM	chrX	-	153861514	153909223	7423	4213	3764	765	802	3507	2677	541	456
ENSG00000243566	UPK3B	chr7	+	76510428	76516521	2660	3519	2838	1069	1086	3150	2670	864	897
ENSG00000169862	CTNND2	chr5	-	10971840	11904043	6863	3462	3558	1513	1569	4381	3408	1776	1808
ENSG00000152402	GUCY1A2	chr11	-	106674012	107018524	16361	18	19	15	23	3	7	1	0
ENSG00000095739	BAMBI	chr10	+	28677342	28682939	2314	12171	9583	2321	2584	9691	8193	1748	1598
ENSG00000135373	EHF	chr11	+	34621093	34661057	4386	3	2	7	0	1	0	0	5
ENSG00000163873	GRIK3	chr1	-	36795527	37034129	10111	38	42	228	223	29	15	103	125
ENSG00000175356	SCUBE2	chr11	-	9020391	9138114	7099	6124	5990	5570	5826	9176	7712	4735	4269
ENSG00000113739	STC2	chr5	-	173314713	173329503	6128	1702	1435	11928	12185	2113	1826	16678	14897
ENSG00000160862	AZGP1	chr7	-	99966720	99976157	2699	36	24	149	191	40	23	352	234
ENSG00000145824	CXCL14	chr5	-	135570679	135579279	1975	21	1	159	134	17	19	250	212
ENSG00000233098	CCDC144NL-AS1	chr17	+	20868433	21002276	10225	1	0	8	12	2	3	0	3
ENSG00000075884	ARHGAP15	chr2	+	143091362	143768352	7743	1	3	0	0	0	0	4	3
ENSG00000164287	CDC20B	chr5	-	55112995	55173175	4496	22	32	1	6	0	4	0	0
ENSG00000127663	KDM4B	chr19	+	4969113	5153595	14716	1371	1085	1253	1364	1399	1151	1344	1427
ENSG00000132932	ATP8A2	chr13	+	25372071	26025851	10415	94	138	130	114	131	81	28	29
ENSG00000002726	AOC1	chr7	+	150824627	150861504	3824	19	27	7	4	34	36	6	8
ENSG00000176046	NUPR1	chr16	-	28532708	28539174	5674	45	39	120	157	58	76	195	183
ENSG00000156284	CLDN8	chr21	-	30214006	30216073	2068	0	0	0	0	0	0	0	0
ENSG00000135069	PSAT1	chr9	+	78297143	78330093	2188	0	1	5	3	3	0	8	4
ENSG00000126752	SSX1	chrX	+	48255317	48267444	1298	0	0	0	0	0	1	0	0
ENSG00000026103	FAS	chr10	+	88990531	89015785	3688	86	68	153	113	76	61	157	123
ENSG00000073849	ST6GAL1	chr3	+	186930485	187078553	9151	44	47	36	40	66	47	34	36
ENSG00000185008	ROBO2	chr3	+	75906695	77649964	16663	1	0	5	1	0	2	0	0
ENSG00000112715	VEGFA	chr6	+	43770184	43786487	14431	1862	1588	2793	3004	2073	1822	4478	3960
ENSG00000235823	OLMALINC	chr10	+	100373615	100383368	2551	414	475	376	434	448	429	547	528
ENSG00000171223	JUNB	chr19	+	12791496	12793315	1820	7661	5896	3024	3095	9701	7923	3663	3103
ENSG00000152953	STK32B	chr4	+	5051442	5500998	5324	5	10	3	0	3	2	0	0
ENSG00000170099	SERPINA6	chr14	-	94304248	94323394	1852	0	0	1	2	0	0	0	0
ENSG00000134824	FADS2	chr11	+	61792980	61867354	11026	137	92	146	219	150	76	120	158
ENSG00000218336	TENM3	chr4	+	182143987	182803024	11984	195	178	330	320	148	101	226	241
ENSG00000186174	BCL9L	chr11	-	118893875	118925608	10470	11000	9688	6658	7055	14632	11438	8955	9091
ENSG00000183098	GPC6	chr13	+	93226842	94407401	6468	184	214	183	157	237	197	268	249
ENSG00000166847	DCTN5	chr16	+	23641392	23677455	12740	2723	2336	2236	2532	3795	3123	3149	2742
ENSG00000198938	MT-CO3	chrMT	+	9207	9990	784	47901	58039	68428	76363	62613	44564	59065	61818
ENSG00000096060	FKBP5	chr6	-	35573585	35728583	10628	549	449	1039	1281	595	534	971	977
ENSG00000116016	EPAS1	chr2	+	46293667	46386703	7302	7281	6565	1027	1049	5130	4264	1319	1300
ENSG00000142173	COL6A2	chr21	+	46098097	46132849	5386	1001	956	1251	1294	1106	973	730	756
ENSG00000141668	CBLN2	chr18	-	72536680	72638521	5593	0	0	0	0	4	1	0	0
ENSG00000260518	BMS1P8	chr16	-	33687025	33698504	1808	0	3	0	0	3	0	0	0
ENSG00000165959	CLMN	chr14	-	95181940	95319906	15701	2308	2390	920	901	2456	1885	760	911
ENSG00000173391	OLR1	chr12	-	10158301	10172138	3057	0	4	0	0	0	0	0	0
ENSG00000163220	S100A9	chr1	+	153357854	153361027	577	231	178	209	162	68	56	307	187
ENSG00000095015	MAP3K1	chr5	+	56815574	56896152	7716	3002	3048	3705	4160	3551	2999	3205	3255
ENSG00000114200	BCHE	chr3	-	165772904	165837472	3082	2	0	0	0	3	0	0	0
ENSG00000134333	LDHA	chr11	+	18394388	18408425	6210	3258	3088	6936	7078	4467	3877	5242	4992
ENSG00000161642	ZNF385A	chr12	-	54369133	54391298	3179	1089	934	602	597	1259	1044	652	628
ENSG00000198763	MT-ND2	chrMT	+	4470	5511	1042	30136	36913	34047	36313	33208	24910	24132	28865
ENSG00000113494	PRLR	chr5	-	35048756	35230589	13108	533	485	1718	1925	726	602	3107	3112
ENSG00000198431	TXNRD1	chr12	+	104215779	104350305	6708	3741	3190	3181	3418	3557	3132	3178	2703
ENSG00000114019	AMOTL2	chr3	-	134355874	134375479	5984	4655	4557	4592	5099	7291	5734	5929	5750
ENSG00000085117	CD82	chr11	+	44564427	44620363	4054	75	53	64	48	60	51	55	40
ENSG00000130635	COL5A1	chr9	+	134641774	134844843	11189	9839	7606	5335	5588	7243	6305	3295	3187
ENSG00000035862	TIMP2	chr17	-	78852977	78925387	5633	3200	3450	2020	2164	4230	3480	2307	1967
ENSG00000233215	AP000472.2	chr21	-	22008944	22098459	1486	0	0	0	0	0	0	0	0
ENSG00000163435	ELF3	chr1	+	202007945	202017188	7191	6284	5460	2699	3006	6293	5089	4005	3582
ENSG00000137203	TFAP2A	chr6	-	10393186	10419659	8245	1124	1133	883	1085	1440	1058	831	794
ENSG00000143153	ATP1B1	chr1	+	169105697	169132722	2962	4305	4136	3072	3342	4038	3271	2900	2808
ENSG00000099194	SCD	chr10	+	100347124	100364834	5362	11140	11230	25548	27042	10455	8674	33987	31620
ENSG00000166557	TMED3	chr15	+	79311062	79427432	19470	4477	3714	4388	4446	4671	3854	4735	4250
ENSG00000189143	CLDN4	chr7	+	73799542	73832693	4702	17539	11758	8260	8312	16644	13648	8225	7058
ENSG00000144857	BOC	chr3	+	113211003	113287459	10330	41	38	22	40	32	54	48	20
ENSG00000140320	BAHD1	chr15	+	40439721	40468242	5196	1278	1014	1024	927	1434	1209	1085	1091
ENSG00000132821	VSTM2L	chr20	+	37903104	37945350	1959	26	37	4	1	4	10	2	1
ENSG00000124260	MAGEA10	chrX	-	152133310	152138578	2899	1	0	0	1	0	0	0	0
ENSG00000177606	JUN	chr1	-	58780788	58784327	3540	8148	7062	3464	3457	11010	8926	5300	4383
ENSG00000197558	SSPO	chr7	+	149776042	149833979	21144	1193	748	613	638	1256	1199	759	763
ENSG00000165626	BEND7	chr10	-	13438484	13528974	9815	530	497	254	266	480	412	191	204
ENSG00000181751	C5orf30	chr5	+	103258702	103278660	3568	515	456	555	580	634	507	594	638
ENSG00000184292	TACSTD2	chr1	-	58575423	58577773	2351	14340	13706	9852	10068	18972	15416	11633	10350
ENSG00000136193	SCRN1	chr7	-	29920103	29990289	6046	6539	6255	4742	4988	7245	6073	5309	4948
ENSG00000106541	AGR2	chr7	-	16791811	16833433	2845	1789	1632	10019	10952	1723	1458	11635	10544
ENSG00000124762	CDKN1A	chr6	+	36676460	36687339	3050	6854	5493	5341	5603	7532	6100	7402	5634
ENSG00000125730	C3	chr19	-	6677704	6730562	8328	33	10	22	21	29	26	16	30
ENSG00000156030	ELMSAN1	chr14	-	73715122	73790285	13484	5893	5722	3628	3933	6599	5481	3526	3616
ENSG00000173705	SUSD5	chr3	-	33150042	33219215	5008	1	4	3	5	4	10	9	5
ENSG00000102003	SYP	chrX	-	49187804	49200259	5215	41	13	29	22	44	34	26	17
ENSG00000126947	ARMCX1	chrX	+	101550531	101554700	2141	183	154	399	475	179	179	641	550
ENSG00000065308	TRAM2	chr6	-	52497402	52576915	6908	1746	1475	1142	1291	2137	1749	1380	1414
ENSG00000110195	FOLR1	chr11	+	72189558	72196301	1577	33	38	92	78	67	55	92	77
ENSG00000260032	LINC00657	chr20	-	36045622	36050960	5339	8258	7761	9117	9986	8974	7445	9559	9804
ENSG00000139263	LRIG3	chr12	-	58872149	58920522	5893	151	212	267	275	149	146	163	188
ENSG00000140548	ZNF710	chr15	+	90001392	90082206	4936	1206	977	633	642	1088	878	582	574
ENSG00000198899	MT-ATP6	chrMT	+	8527	9207	681	31669	45563	42045	45214	40994	29494	34699	42085
ENSG00000198695	MT-ND6	chrMT	-	14149	14673	525	24407	35887	16918	19185	28946	20823	12809	16000
ENSG00000173267	SNCG	chr10	+	86958618	86963260	1247	144	65	27	28	44	36	14	12
ENSG00000172216	CEBPB	chr20	+	50190734	50192689	1956	3428	2215	4337	4512	3293	2810	6175	5225
ENSG00000156113	KCNMA1	chr10	-	76869601	77638595	19248	49	36	83	59	9	19	21	28
ENSG00000115902	SLC1A4	chr2	+	64988477	65023865	6939	111	85	214	305	124	95	244	268
ENSG00000180357	ZNF609	chr15	+	64460742	64686068	12112	3526	3469	3141	3341	4292	3424	3260	3329
ENSG00000140836	ZFHX3	chr16	-	72782885	73059698	17503	5275	5314	3644	4006	5772	4484	3596	3829
ENSG00000102316	MAGED2	chrX	+	54807599	54816012	2940	3547	3079	4798	4832	3746	3173	3332	3063
ENSG00000173852	DPY19L1	chr7	-	34928876	35038271	5849	640	649	538	565	692	612	423	498
ENSG00000164442	CITED2	chr6	-	139371807	139374620	2535	5089	4869	4805	4935	8540	6995	7233	6813
ENSG00000104611	SH2D4A	chr8	+	19313617	19396218	4148	641	720	457	492	691	518	431	483
ENSG00000009954	BAZ1B	chr7	-	73440398	73522278	7053	4362	4981	4507	4614	5416	4479	4145	4414
ENSG00000182095	TNRC18	chr7	-	5306790	5425414	12572	18081	13844	13163	13968	19686	15925	13584	12738
ENSG00000130513	GDF15	chr19	+	18374731	18389176	2087	5589	4252	3162	2922	5058	3832	4576	3731
ENSG00000134955	SLC37A2	chr11	+	125063067	125090312	6371	69	58	14	10	66	52	23	24
ENSG00000148175	STOM	chr9	-	121338988	121370304	3198	2180	2087	2694	2771	2348	2041	4061	3399
ENSG00000104140	RHOV	chr15	-	40872214	40874289	1705	1083	778	504	646	760	693	715	500
ENSG00000187510	PLEKHG7	chr12	+	92721505	92772455	3998	4	0	1	2	0	2	0	0
ENSG00000213064	SFT2D2	chr1	+	168225938	168253025	11221	1138	1130	979	988	1602	1500	1127	1063
ENSG00000144749	LRIG1	chr3	-	66378797	66501263	7032	378	348	690	855	367	322	673	613
ENSG00000148120	C9orf3	chr9	+	94726701	95087218	10742	875	669	449	529	1016	860	549	434
ENSG00000186834	HEXIM1	chr17	+	45148502	45152101	3600	2383	2250	1729	1873	2807	2329	2188	1944
ENSG00000196208	GREB1	chr2	+	11482341	11642788	12361	259	271	23993	26250	456	303	33300	33656
ENSG00000115594	IL1R1	chr2	+	102064544	102179874	7083	3460	3831	281	284	3745	2909	133	118
ENSG00000185442	FAM174B	chr15	-	92617443	92809884	4657	4627	3775	1833	2091	4243	3713	1893	1717
ENSG00000103657	HERC1	chr15	-	63608618	63833942	17053	2362	2244	2072	2161	2890	2391	2192	2506
ENSG00000129625	REEP5	chr5	-	112876379	112922539	4230	4701	4749	3503	4002	5250	4596	4038	3588
ENSG00000184009	ACTG1	chr17	-	81509971	81523847	2976	54939	55747	65818	70690	104755	82891	114675	115076
ENSG00000258616	RP11-369C8.1	chr14	-	45706250	45715952	1144	0	0	0	0	0	0	1	0
ENSG00000110492	MDK	chr11	+	46380756	46383837	2196	7599	6884	5394	5563	8242	6960	5536	4836
ENSG00000151320	AKAP6	chr14	+	32329273	32837681	19748	9	9	7	9	2	0	1	0
ENSG00000162576	MXRA8	chr1	-	1352689	1361777	3622	210	110	142	142	130	106	60	70
ENSG00000178445	GLDC	chr9	-	6532464	6645650	4656	12	6	11	24	14	16	1	11
ENSG00000221890	NPTXR	chr22	-	38818452	38843982	5784	1710	1441	741	850	1629	1606	690	643
ENSG00000255302	EID1	chr15	+	48877886	48880183	2298	4087	3416	5312	5769	4515	3864	6131	5085
ENSG00000004399	PLXND1	chr3	-	129555175	129606818	9738	16138	14905	11427	11994	20113	16316	11050	11148
ENSG00000157617	C2CD2	chr21	-	41885112	41953890	8602	471	421	345	380	430	333	253	252
ENSG00000092929	UNC13D	chr17	-	75827225	75844717	7752	2788	2042	660	675	2679	2347	791	661
ENSG00000106012	IQCE	chr7	+	2558972	2614734	9240	3728	3194	2273	2447	4011	3191	2182	2186
ENSG00000091136	LAMB1	chr7	-	107923799	108003255	8140	104	97	42	48	62	28	26	18
ENSG00000165949	IFI27	chr14	+	94104836	94116698	4147	1315	917	187	128	1141	1128	696	515
ENSG00000109654	TRIM2	chr4	+	153152342	153339320	9425	433	417	349	367	416	411	389	436
ENSG00000182568	SATB1	chr3	-	18345387	18445588	13409	39	45	27	32	30	28	25	23
ENSG00000280081	MGC39584	chr21	-	9781918	9814009	2485	0	0	0	2	0	0	1	0
ENSG00000168907	PLA2G4F	chr15	-	42139034	42156636	6103	258	184	200	241	229	190	268	190
ENSG00000104419	NDRG1	chr8	-	133237171	133302022	9823	2797	2438	1190	1305	2861	2345	1434	1298
ENSG00000115468	EFHD1	chr2	+	232606057	232682781	3052	852	886	767	782	1194	1112	1153	1054
ENSG00000162073	PAQR4	chr16	+	2969245	2973489	2972	505	362	584	538	392	315	332	351
ENSG00000183111	ARHGEF37	chr5	+	149551947	149634968	5324	411	350	267	275	588	468	354	354
ENSG00000140044	JDP2	chr14	+	75427716	75474111	6235	1146	935	839	937	1159	982	999	980
ENSG00000156642	NPTN	chr15	-	73560014	73634134	4032	2658	2244	2813	2799	2796	2341	3067	2556
ENSG00000169439	SDC2	chr8	+	96493351	96611780	4536	245	192	154	170	39	61	43	62
ENSG00000028528	SNX1	chr15	+	64094123	64146090	9780	3390	3025	2887	2940	3846	3245	2881	2641
ENSG00000133195	SLC39A11	chr17	-	72645949	73092712	5583	885	853	808	988	973	838	915	822
ENSG00000198625	MDM4	chr1	+	204516379	204558120	11008	3622	3265	2703	2882	4130	3544	2788	2815
ENSG00000184254	ALDH1A3	chr15	+	100877714	100916626	5772	287	269	39	48	183	177	24	16
ENSG00000123384	LRP1	chr12	+	57128493	57213351	20839	342	299	497	556	364	278	474	424
ENSG00000137642	SORL1	chr11	+	121452203	121633693	19449	368	387	222	203	168	184	204	242
ENSG00000110375	UPK2	chr11	+	118925164	118958559	1106	3429	3058	578	496	2862	2312	440	355
ENSG00000230551	CTB-89H12.4	chr5	-	149494314	149504670	8636	923	884	854	928	1037	867	662	756
ENSG00000130707	ASS1	chr9	+	130444929	130501274	3050	1187	1215	9378	9943	1481	1198	11431	10555
ENSG00000120832	MTERF2	chr12	-	106977291	106987166	3626	249	292	228	295	361	276	283	199
ENSG00000223745	CCDC18-AS1	chr1	-	93262186	93346025	4786	217	227	326	456	286	300	533	488
ENSG00000074410	CA12	chr15	-	63321378	63382161	7313	870	875	3287	3426	1216	954	3389	3101
ENSG00000166963	MAP1A	chr15	+	43510958	43531620	10629	24	44	27	35	43	23	17	33
ENSG00000170004	CHD3	chr17	+	7884806	7912760	9758	7705	6758	5614	6181	9129	7794	6533	6543
ENSG00000182768	NGRN	chr15	+	90265659	90278141	7694	1830	1525	1726	1784	1943	1560	2083	1836
ENSG00000140403	DNAJA4	chr15	+	78264086	78282196	6591	695	774	592	604	1101	881	1039	890
ENSG00000139445	FOXN4	chr12	-	109277979	109309220	3471	5	2	1	0	1	0	0	2
ENSG00000162104	ADCY9	chr16	-	3953387	4116185	10358	1645	1491	1659	1849	1896	1438	2115	2298
ENSG00000022556	NLRP2	chr19	+	54953130	55001142	6313	4	1	0	0	1	0	0	1
ENSG00000149639	SOGA1	chr20	-	36777442	36863686	15128	3040	2865	3149	3412	3256	2752	3042	3249
ENSG00000117616	RSRP1	chr1	-	25242237	25338213	6804	1955	1687	1247	1427	2066	1866	1452	1284
ENSG00000164104	HMGB2	chr4	-	173331695	173335125	2775	2473	2263	5268	5760	3107	2857	5005	4498
ENSG00000182107	TMEM30B	chr14	-	61277370	61281840	4471	2633	2533	2461	2580	3397	2819	3076	3149
ENSG00000169083	AR	chrX	+	67544032	67730619	12775	880	890	642	725	899	754	483	546
ENSG00000205268	PDE7A	chr8	-	65717510	65842322	7425	962	1047	976	1147	1355	1052	1118	1155
ENSG00000106636	YKT6	chr7	+	44200968	44214294	3707	2691	2293	2462	2513	2640	2246	2617	2313
ENSG00000106263	EIF3B	chr7	+	2354086	2380745	8998	8339	7160	7556	7699	8486	7413	6799	6394
ENSG00000131473	ACLY	chr17	-	41866908	41930542	5217	3188	3049	3504	3268	3211	2661	2646	2677
ENSG00000197903	HIST1H2BK	chr6	-	27146418	27146798	381	907	869	1259	1364	1274	1026	2283	1901
ENSG00000198331	HYLS1	chr11	+	125883614	125900648	2999	125	102	183	174	175	156	187	197
ENSG00000198786	MT-ND5	chrMT	+	12337	14148	1812	88825	121704	70724	77759	114830	75053	50256	66387
ENSG00000132680	KIAA0907	chr1	-	155913043	155934400	5635	1498	1440	1746	1798	1779	1519	1722	1510
ENSG00000014216	CAPN1	chr11	+	65180566	65212006	7553	10324	8384	6446	6386	9980	8238	6138	5810
ENSG00000182670	TTC3	chr21	+	37073226	37203112	15883	6832	7555	6205	6860	8132	6761	5304	5619
ENSG00000261150	EPPK1	chr8	-	143857324	143878464	16002	2288	1735	1761	1830	2602	1870	1913	1986
ENSG00000198355	PIM3	chr22	+	49960513	49964080	2461	2697	2134	2978	3204	2819	2359	3879	3395
ENSG00000145632	PLK2	chr5	-	58453982	58460260	4768	13414	12019	10109	11341	19091	16491	12331	10943
ENSG00000234741	GAS5	chr1	-	173863900	173868882	3631	5992	4844	8320	8716	6104	5486	8137	7112
ENSG00000130723	PRRC2B	chr9	+	131394093	131500197	12293	12414	11997	11811	12711	15410	12130	12061	12886
ENSG00000113389	NPR3	chr5	+	32689070	32791724	9866	38	45	77	101	36	37	99	79
ENSG00000124201	ZNFX1	chr20	-	49237946	49278426	9340	5284	5542	2484	2596	5982	4806	2955	2915
ENSG00000117115	PADI2	chr1	-	17066761	17119435	5984	90	71	116	109	116	82	89	105
ENSG00000134107	BHLHE40	chr3	+	4979116	4985323	3837	1434	1516	1801	1792	1594	1295	1611	1443
ENSG00000175274	TP53I11	chr11	-	44885903	44951306	7345	4688	3933	3189	3434	5697	4780	3879	3804
ENSG00000196547	MAN2A2	chr15	+	90902218	90922584	10002	3452	3107	2129	2420	3947	3074	2579	2420
ENSG00000165272	AQP3	chr9	-	33441154	33447611	2928	4220	3429	3511	3594	4394	3356	2784	2654
ENSG00000138593	SECISBP2L	chr15	-	48988476	49046563	8699	1313	1457	1126	1310	1722	1439	1371	1465
ENSG00000196576	PLXNB2	chr22	-	50274979	50307627	7257	15644	14799	8809	9304	17807	14065	8473	8802
ENSG00000198886	MT-ND4	chrMT	+	10760	12137	1378	89901	131573	120556	128435	115824	79706	81695	107085
ENSG00000119669	IRF2BPL	chr14	-	77024543	77028699	4157	5127	4493	3912	3789	6509	5234	4765	4364
ENSG00000131153	GINS2	chr16	-	85676198	85690073	3264	848	808	1254	1160	1011	791	732	723
ENSG00000163898	LIPH	chr3	-	185506262	185552613	4122	609	679	255	268	714	586	205	185
ENSG00000136205	TNS3	chr7	-	47275154	47582558	11797	4234	3903	1086	1216	4945	4130	519	640
ENSG00000164292	RHOBTB3	chr5	+	95713522	95824383	8833	4972	4597	6533	7160	7789	6680	10409	10527
ENSG00000131238	PPT1	chr1	-	40072705	40097703	3306	4196	4122	2321	2550	4788	3972	2789	2529
ENSG00000124226	RNF114	chr20	+	49936336	49953892	4344	6350	5186	4025	4231	6289	5576	4177	3802
ENSG00000162817	C1orf115	chr1	+	220689845	220699157	3413	293	273	234	211	319	210	141	101
ENSG00000181449	SOX2	chr3	+	181711924	181714436	2513	1366	1208	1582	1614	1192	1047	1389	1344
ENSG00000108848	LUC7L3	chr17	+	50719544	50756213	8151	3392	3601	3636	3895	4839	3906	3793	3353
ENSG00000136160	EDNRB	chr13	-	77895481	77919768	5014	0	0	0	0	0	0	0	0
ENSG00000090615	GOLGA3	chr12	-	132768909	132828858	10550	4352	3888	3217	3319	4461	3711	3325	3290
ENSG00000223768	LINC00205	chr21	+	45293285	45297354	1391	1957	1530	1532	1540	2063	1618	1616	1483
ENSG00000186480	INSIG1	chr7	+	155297776	155310235	3650	1745	1640	1705	1886	2818	2305	4416	3919
ENSG00000121270	ABCC11	chr16	-	48166910	48247568	7245	9	2	23	18	10	12	12	26
ENSG00000163728	TTC14	chr3	+	180602130	180617828	7783	662	637	795	782	890	781	879	773
ENSG00000153404	PLEKHG4B	chr5	+	140258	189970	12203	156	145	51	70	345	247	38	46
ENSG00000086758	HUWE1	chrX	-	53532096	53686729	17380	11354	11664	11250	11882	15124	12045	10238	12038
ENSG00000198853	RUSC2	chr9	+	35490127	35561898	5682	254	214	234	254	450	395	288	255
ENSG00000258890	CEP95	chr17	+	64506588	64542461	8048	2355	2614	2045	2237	3361	2903	2018	2061
ENSG00000177706	FAM20C	chr7	+	192969	260745	4629	1336	1142	467	483	1299	981	347	300
ENSG00000127804	METTL16	chr17	-	2405562	2511891	8934	638	584	805	777	1049	812	1213	1055
ENSG00000164733	CTSB	chr8	-	11842524	11869448	7428	4899	4867	4930	5029	6661	5339	7122	6278
ENSG00000119681	LTBP2	chr14	-	74498170	74612378	9091	153	125	248	273	213	178	301	273
ENSG00000064195	DLX3	chr17	-	49990005	49995224	2715	240	247	227	308	335	307	308	333
ENSG00000152910	CNTNAP4	chr16	+	76277278	76559238	6482	1	0	2	0	0	0	0	0
ENSG00000104142	VPS18	chr15	+	40894430	40903975	4049	1033	879	749	752	1094	863	843	754
ENSG00000186350	RXRA	chr9	+	134317098	134440585	10814	15503	12333	10917	11723	16713	14275	12924	11921
ENSG00000151726	ACSL1	chr4	-	184755595	184826818	6284	852	712	712	763	688	609	738	726
ENSG00000279662	RP11-609N14.4	chr16	-	10445309	10449747	4439	216	148	366	365	365	298	417	466
ENSG00000112685	EXOC2	chr6	-	485133	693111	4983	633	590	498	645	1136	888	752	788
ENSG00000196683	TOMM7	chr7	-	22812628	22822852	1751	1517	843	1445	1623	1456	1323	2107	1317
ENSG00000113645	WWC1	chr5	+	168291651	168472303	10076	3025	2920	1695	1693	3336	2687	1302	1251
ENSG00000161647	MPP3	chr17	-	43800799	43833170	4491	179	146	135	127	182	147	109	137
ENSG00000148219	ASTN2	chr9	-	116425225	117415070	8290	486	436	275	302	355	262	220	179
ENSG00000160111	CPAMD8	chr19	-	16892947	17026815	10199	97	105	122	116	156	108	111	82
ENSG00000179627	ZBTB42	chr14	+	104800596	104804712	3905	2087	1365	1054	1106	1953	1606	1132	1106
ENSG00000166145	SPINT1	chr15	+	40844018	40858207	3542	6723	6569	3712	3847	7557	5995	3913	3706
ENSG00000197879	MYO1C	chr17	-	1464098	1492812	8152	6693	5967	4554	4742	7101	5775	4181	4077
ENSG00000244879	GABPB1-AS1	chr15	+	50354959	50372202	17179	1357	1509	2078	2050	2099	1674	2353	2485
ENSG00000113328	CCNG1	chr5	+	163437569	163446151	3096	1542	1417	2267	2324	1470	1400	2090	2013
ENSG00000153317	ASAP1	chr8	-	130052104	130443660	8280	3159	3730	1474	1656	3838	2945	1253	1226
ENSG00000115919	KYNU	chr2	+	142877498	143055832	17600	3648	3223	2396	2401	4396	3952	2179	1891
ENSG00000155561	NUP205	chr7	+	135557919	135648757	7619	1616	1652	2389	2593	1698	1375	1797	1894
ENSG00000130177	CDC16	chr13	+	114234887	114272723	3901	818	839	770	812	1016	801	684	637
ENSG00000132792	CTNNBL1	chr20	+	37693955	37872129	4148	1121	864	731	824	970	1009	790	669
ENSG00000101104	PABPC1L	chr20	+	44910062	44959035	4984	1998	1977	2740	2900	2363	1982	2654	2738
ENSG00000196562	SULF2	chr20	-	47656348	47786616	6657	32406	32006	65949	68897	36260	29158	70735	66562
ENSG00000255622	PCDHB17P	chr5	+	141155996	141159061	3066	15	2	19	6	18	6	6	4
ENSG00000124145	SDC4	chr20	-	45325288	45348424	2613	5132	4347	4891	5150	5476	4836	6210	5204
ENSG00000277758	ABC7-42404400C24.1	chr10	-	47750864	47763592	5526	85	48	59	62	76	80	89	95
ENSG00000150991	UBC	chr12	-	124911604	124917368	3898	11161	15355	9531	10533	13957	10235	13001	10508
ENSG00000275183	LENG9	chr19	-	54461796	54463711	1916	259	204	242	213	315	284	255	236
ENSG00000125995	ROMO1	chr20	+	35699272	35700984	702	881	664	651	641	594	512	1003	572
ENSG00000149428	HYOU1	chr11	-	119044189	119057202	7694	3869	3697	4222	4776	4071	3407	5908	5209
ENSG00000133321	RARRES3	chr11	+	63536809	63546462	1299	18	17	2	6	16	15	9	9
ENSG00000064651	SLC12A2	chr5	+	128083766	128189688	10664	4684	4140	2849	3201	4594	4073	2492	2485
ENSG00000168298	HIST1H1E	chr6	+	26156354	26157107	754	66	53	87	119	98	79	121	102
ENSG00000197608	ZNF841	chr19	-	52064466	52095765	4287	441	479	362	428	570	506	396	390
ENSG00000269235	ZNF350-AS1	chr19	+	51949134	51981367	1018	3	7	4	6	5	2	5	7
ENSG00000099812	MISP	chr19	+	751126	764318	2966	3393	2656	2394	2476	4015	3440	2638	2581
ENSG00000140950	TLDC1	chr16	-	84476421	84554033	8159	733	603	500	489	1124	882	586	486
ENSG00000197249	SERPINA1	chr14	-	94376747	94390693	4902	68	75	391	465	109	81	575	536
ENSG00000120802	TMPO	chr12	+	98515512	98550379	8593	3137	2976	5544	5983	3830	3219	4527	4609
ENSG00000166025	AMOTL1	chr11	+	94706431	94876753	10035	675	677	877	906	809	674	889	1080
ENSG00000164880	INTS1	chr7	-	1470277	1504367	9062	6551	5270	5145	5322	6872	5616	4824	4955
ENSG00000197324	LRP10	chr14	+	22871613	22881580	7112	10108	8183	6902	7541	11484	9886	7799	7014
ENSG00000146540	C7orf50	chr7	-	996986	1138260	4961	4605	3245	4263	4145	4105	3640	4155	3304
ENSG00000198712	MT-CO2	chrMT	+	7586	8269	684	123433	166268	134077	146210	150382	107673	92468	109483
ENSG00000101347	SAMHD1	chr20	-	36890229	36951843	5038	438	511	372	392	526	421	429	470
ENSG00000164180	TMEM161B	chr5	-	88189633	88269476	9598	591	622	656	730	707	616	581	531
ENSG00000087510	TFAP2C	chr20	+	56629302	56639283	3005	3778	3410	3608	3868	4239	3762	3784	3594
ENSG00000173402	DAG1	chr3	+	49468703	49535618	6923	7559	7469	4926	5200	9788	7997	5447	5415
ENSG00000148344	PTGES	chr9	-	129738331	129753047	1896	162	130	263	308	170	141	229	160
ENSG00000166780	C16orf45	chr16	+	15434295	15625028	3688	657	645	393	449	831	680	382	406
ENSG00000077150	NFKB2	chr10	+	102394110	102402529	4484	1710	1344	942	890	1979	1558	894	813
ENSG00000067369	TP53BP1	chr15	-	43403061	43510728	12991	1203	1135	1212	1245	1412	1086	927	838
ENSG00000233493	TMEM238	chr19	-	55379245	55384598	1000	870	484	521	433	652	583	747	615
ENSG00000185551	NR2F2	chr15	+	96325938	96340263	6459	20791	21384	21640	23012	27052	22598	18307	18825
ENSG00000178209	PLEC	chr8	-	143915147	143976734	16991	38642	31327	25921	27500	41547	33804	24539	26743
ENSG00000188112	C6orf132	chr6	-	42101118	42142619	6852	907	790	798	866	1034	842	906	949
ENSG00000198944	SOWAHA	chr5	+	132813587	132816797	3211	51	36	26	14	42	29	9	16
ENSG00000050405	LIMA1	chr12	-	50175788	50283546	6317	1536	1651	903	992	1734	1410	960	960
ENSG00000172534	HCFC1	chrX	-	153947553	153971807	9004	5532	5456	4315	4707	6150	5033	3894	4491
ENSG00000106682	EIF4H	chr7	+	74174245	74197101	3191	9065	6088	9570	10143	8138	7149	8890	7511
ENSG00000012660	ELOVL5	chr6	-	53267398	53349179	3813	821	804	1798	2085	1279	1067	3455	3068
ENSG00000144867	SRPRB	chr3	+	133784033	133825772	4180	977	842	981	1030	862	723	870	696
ENSG00000242125	SNHG3	chr1	+	28505980	28510892	4088	546	537	486	421	601	427	295	278
ENSG00000140319	SRP14	chr15	-	40035739	40039188	2005	4220	4160	3662	3784	4740	3911	3464	3343
ENSG00000114315	HES1	chr3	+	194136145	194138732	2062	6584	5534	2309	2592	6503	4873	2258	2309
ENSG00000099860	GADD45B	chr19	+	2476122	2478259	2138	1188	1115	1282	1391	1572	1356	1600	1308
ENSG00000175315	CST6	chr11	+	66011841	66013505	759	11	9	1	2	33	17	3	1
ENSG00000085872	CHERP	chr19	-	16517889	16542530	6113	1365	1335	1348	1320	2034	1570	1697	1782
ENSG00000213965	NUDT19	chr19	+	32691961	32713796	2967	1240	1122	823	890	1365	1344	862	902
ENSG00000183779	ZNF703	chr8	+	37695751	37700021	3349	3536	2785	9962	10556	3620	3113	13431	12816
ENSG00000169871	TRIM56	chr7	+	101085439	101097967	11173	5713	5119	3679	3832	6293	5235	4296	3968
ENSG00000169118	CSNK1G1	chr15	-	64165517	64356259	9708	983	1091	983	1124	1229	978	947	1103
ENSG00000128340	RAC2	chr22	-	37225261	37244448	2532	0	0	1	1	0	1	0	0
ENSG00000150995	ITPR1	chr3	+	4493348	4847840	12895	201	262	207	221	175	151	115	161
ENSG00000198794	SCAMP5	chr15	+	74957219	75021496	4873	981	721	582	668	1062	949	587	594
ENSG00000184083	FAM120C	chrX	-	54068324	54183281	8799	681	636	653	718	844	726	546	608
ENSG00000132031	MATN3	chr2	-	19992111	20012694	3118	340	282	320	282	352	290	246	213
ENSG00000108175	ZMIZ1	chr10	+	79069035	79316528	11048	5997	5476	5012	5179	6600	5174	4434	4599
ENSG00000128050	PAICS	chr4	+	56435741	56464579	7517	2173	2401	4882	5017	2492	2123	3693	3927
ENSG00000203805	PLPP4	chr10	+	120456954	120589855	1785	0	0	0	0	0	0	0	0
ENSG00000166716	ZNF592	chr15	+	84748635	84806432	8134	3297	3334	2823	3109	3765	3225	3162	3310
ENSG00000130558	OLFM1	chr9	+	135075243	135121179	6302	936	1006	1341	1433	1168	843	1703	1745
ENSG00000067064	IDI1	chr10	-	1039908	1049170	3589	1703	1555	1656	1660	1978	1737	2037	1746
ENSG00000197102	DYNC1H1	chr14	+	101964528	102050792	15826	10304	10404	8713	9476	12787	10078	9345	10339
ENSG00000234602	MCIDAS	chr5	-	55219614	55227315	2091	104	110	57	49	125	102	35	31
ENSG00000154188	ANGPT1	chr8	-	107249482	107498055	7128	0	0	0	0	0	0	2	0
ENSG00000188643	S100A16	chr1	-	153606886	153613145	1701	2659	2094	2729	2741	2380	1999	2217	2240
ENSG00000167693	NXN	chr17	-	799313	979770	5880	296	268	235	228	343	287	183	173
ENSG00000134909	ARHGAP32	chr11	-	128965060	129279324	12841	1087	1254	1054	1122	1445	1211	1110	1321
ENSG00000166123	GPT2	chr16	+	46884378	46931297	6354	1071	841	1635	1611	881	680	1337	1243
ENSG00000162415	ZSWIM5	chr1	-	45016399	45306209	6046	553	458	744	739	748	595	731	805
ENSG00000141736	ERBB2	chr17	+	39687914	39730426	10321	7262	6222	3652	3903	7157	5919	3462	3446
ENSG00000054690	PLEKHH1	chr14	+	67533301	67589612	10817	1122	1065	910	1000	1130	895	794	830
ENSG00000137509	PRCP	chr11	-	82823502	82970584	12798	430	321	546	629	461	425	635	621
ENSG00000100568	VTI1B	chr14	-	67647075	67674831	5789	686	726	593	574	959	758	953	801
ENSG00000264364	DYNLL2	chr17	+	58083415	58095536	6805	12065	10071	8275	8953	12290	10634	8870	8097
ENSG00000153395	LPCAT1	chr5	-	1456480	1523977	6494	7548	7138	11519	12129	7868	6355	11597	10953
ENSG00000023697	DERA	chr12	+	15911172	16037282	2844	304	245	462	427	333	263	427	334
ENSG00000115129	TP53I3	chr2	-	24077433	24085861	2312	118	67	64	72	76	56	49	48
ENSG00000162976	PQLC3	chr2	+	11155198	11178874	2275	1238	1069	862	863	1343	1144	722	712
ENSG00000112282	MED23	chr6	-	131573966	131628229	7412	1231	1113	1121	1203	1493	1275	1075	1022
ENSG00000147162	OGT	chrX	+	71533083	71575897	9812	4724	4950	7979	8471	6383	5435	7991	8130
ENSG00000253846	PCDHGA10	chr5	+	141412987	141512979	6643	39	40	24	25	17	17	23	33
ENSG00000088367	EPB41L1	chr20	+	36091504	36232799	7859	3271	3054	1937	2174	3405	2823	2254	2270
ENSG00000170540	ARL6IP1	chr16	-	18791667	18801678	3666	5076	4703	6504	6863	5747	5002	6538	5884
ENSG00000168350	DEGS2	chr14	-	100143957	100160163	4466	1127	1007	1178	1100	1342	1069	1273	1350
ENSG00000103994	ZNF106	chr15	-	42412823	42491123	12208	1279	1230	1646	1783	1373	1137	1594	1445
ENSG00000116299	KIAA1324	chr1	+	109113679	109206781	9300	1851	2011	8870	9893	2736	2223	9586	9838
ENSG00000140526	ABHD2	chr15	+	89087459	89202360	10345	2507	2295	5955	6490	2525	2277	5765	5757
ENSG00000112414	ADGRG6	chr6	+	142301854	142446266	8473	3499	3265	3334	3564	3724	3134	2968	3078
ENSG00000146535	GNA12	chr7	-	2728112	2844324	6120	2166	1953	2106	2109	2302	1886	1859	1862
ENSG00000234678	RP11-465N4.4	chr1	-	202000094	202010353	1061	253	278	92	67	238	201	79	97
ENSG00000104341	LAPTM4B	chr8	+	97775057	97853013	3197	3702	3450	5103	4965	3380	2770	3280	3377
ENSG00000136213	CHST12	chr7	+	2403560	2448483	16143	835	705	610	606	851	726	686	657
ENSG00000076604	TRAF4	chr17	+	28743984	28750958	4596	3967	3166	1948	2127	3803	3305	2219	1996
ENSG00000102174	PHEX	chrX	+	22032441	22251310	6384	35	28	23	40	29	42	25	11
ENSG00000146072	TNFRSF21	chr6	-	47231532	47309905	3595	6216	6030	2112	2230	7359	5797	1609	1546
ENSG00000160710	ADAR	chr1	-	154582062	154627999	8356	10799	10735	9164	9596	12866	10443	9885	9965
ENSG00000089006	SNX5	chr20	-	17941597	17968980	7953	2767	2729	3922	4187	2986	2481	2835	2818
ENSG00000103855	CD276	chr15	+	73683966	73714518	5542	4734	4338	4231	4253	5569	4356	4150	4094
ENSG00000198963	RORB	chr9	+	74497365	74693177	9591	0	0	0	0	0	0	1	1
ENSG00000129103	SUMF2	chr7	+	56064002	56080670	4101	2628	2282	3619	3958	3021	2543	4068	4041
ENSG00000078114	NEBL	chr10	-	20779973	21174187	13654	3343	3253	3834	4337	3890	3218	3277	3299
ENSG00000139631	CSAD	chr12	-	53157663	53180909	4390	896	834	688	722	1121	981	701	726
ENSG00000073282	TP63	chr3	+	189631416	189897279	7454	117	114	104	101	98	76	13	34
ENSG00000196074	SYCP2	chr20	-	59863563	59933655	6466	1672	1888	1029	1161	2143	1683	762	893
ENSG00000113763	UNC5A	chr5	+	176810477	176880895	4356	226	261	366	414	326	248	231	278
ENSG00000164818	DNAAF5	chr7	+	726701	786475	7137	1763	1822	1734	1676	2396	1693	1432	1550
ENSG00000168016	TRANK1	chr3	-	36826820	36945057	11177	567	657	540	529	665	604	570	611
ENSG00000142871	CYR61	chr1	+	85580761	85583962	2455	528	422	231	275	558	448	212	219
ENSG00000106536	POU6F2	chr7	+	38977998	39493095	8231	0	3	0	0	0	0	3	0
ENSG00000246705	H2AFJ	chr12	+	14774383	14778002	3356	3637	2622	6262	6611	3391	2928	6503	5446
ENSG00000197077	KIAA1671	chr22	+	24952730	25197448	15818	1404	1255	1213	1254	1500	1174	1130	1192
ENSG00000255717	SNHG1	chr11	-	62851988	62855914	3756	1138	1000	1659	1836	1284	1234	1750	1385
ENSG00000127603	MACF1	chr1	+	39081316	39487177	43102	1946	2010	2003	2335	2341	1790	2140	2213
ENSG00000100852	ARHGAP5	chr14	+	32076114	32159728	10888	1090	1277	736	716	949	765	311	335
ENSG00000198563	DDX39B	chr6	-	31530219	31542448	7007	3513	3543	3487	3848	4412	3683	3030	3078
ENSG00000149657	LSM14B	chr20	+	62122461	62135378	3381	4264	3563	2792	2825	4683	3900	2912	2577
ENSG00000230487	PSMG3-AS1	chr7	+	1570073	1589626	6355	1699	1218	1428	1488	1717	1455	1360	1372
ENSG00000150347	ARID5B	chr10	+	61901300	62096944	8164	1483	1737	1131	1235	1709	1485	816	995
ENSG00000008441	NFIX	chr19	+	12995608	13098796	6302	813	788	309	347	775	701	252	264
ENSG00000215915	ATAD3C	chr1	+	1449689	1470158	3976	41	43	31	27	35	18	34	36
ENSG00000159166	LAD1	chr1	-	201373244	201399915	3482	2945	2699	2650	2587	3357	2630	2258	2156
ENSG00000060491	OGFR	chr20	+	62804835	62814000	4702	5970	4104	2510	2710	6124	5156	2940	2525
ENSG00000196312	MFSD14C	chr9	-	96898066	97013580	1313	1829	1657	1724	1806	2194	1889	1939	2074
ENSG00000230733	AC092171.4	chr7	+	5475804	5479811	3251	2045	1385	722	732	1952	1640	695	615
ENSG00000103966	EHD4	chr15	-	41895939	41972578	7879	1131	962	478	485	903	750	487	384
ENSG00000140553	UNC45A	chr15	+	90930180	90954093	7498	3576	2817	2070	2130	3570	2900	2093	1794
ENSG00000136848	DAB2IP	chr9	+	121567057	121785530	8408	2069	1687	1252	1156	1922	1592	879	736
ENSG00000154760	SLFN13	chr17	-	35435096	35448837	9329	3	0	0	0	1	2	0	0
ENSG00000076554	TPD52	chr8	-	80034745	80231232	8197	1542	1472	1688	1784	1677	1369	1466	1389
ENSG00000171552	BCL2L1	chr20	-	31664452	31723989	3314	3219	2584	1615	1550	3103	2740	1446	1335
ENSG00000060237	WNK1	chr12	+	752593	911452	14370	4126	4810	4676	4922	5405	4187	4446	4877
ENSG00000160007	ARHGAP35	chr19	+	46918676	47005077	11245	8307	6877	5448	6023	8813	7498	4707	4791
ENSG00000197081	IGF2R	chr6	+	159969099	160113507	14911	3589	3188	2965	3097	3722	3007	3044	3012
ENSG00000127946	HIP1	chr7	-	75533300	75738962	8953	1245	1386	1735	1766	1616	1212	1303	1428
ENSG00000145675	PIK3R1	chr5	+	68215720	68301821	10767	3688	3926	3262	3662	4395	3712	3926	4350
ENSG00000072840	EVC	chr4	+	5711197	5814305	7148	0	0	0	4	2	0	0	0
ENSG00000138381	ASNSD1	chr2	+	189661385	189670831	2504	735	733	958	989	893	791	862	801
ENSG00000112379	ARFGEF3	chr6	+	138161921	138344663	14877	4299	4026	2946	3170	4609	3887	2804	3192
ENSG00000186298	PPP1CC	chr12	-	110719680	110742939	6906	3124	3425	3528	3833	3724	3131	3057	2947
ENSG00000227671	RP11-488L18.4	chr1	-	247189851	247210856	2160	733	709	733	703	1019	832	662	639
ENSG00000131981	LGALS3	chr14	+	55124110	55145413	2397	11380	9331	11395	11804	13194	11514	14425	11746
ENSG00000160691	SHC1	chr1	-	154962298	154974395	4342	1878	1600	1621	1802	1959	1622	1715	1510
ENSG00000183741	CBX6	chr22	-	38861450	38872314	8030	5856	3987	3048	3309	5530	4668	2750	2529
ENSG00000125817	CENPB	chr20	-	3783851	3786690	2840	8196	6214	6491	6152	8145	6519	6083	5446
ENSG00000182287	AP1S2	chrX	-	15825806	15855014	5454	247	208	370	406	227	196	302	288
ENSG00000107821	KAZALD1	chr10	+	101061841	101068131	3613	384	236	408	385	344	288	273	268
ENSG00000204054	LINC00963	chr9	+	129483451	129513683	13086	3257	2487	1735	1912	3668	3135	2585	2248
ENSG00000164889	SLC4A2	chr7	+	151057210	151076527	7590	4522	3068	2938	3127	4392	3625	3604	2971
ENSG00000120458	MSANTD2	chr11	-	124766498	124800673	4335	269	248	181	167	344	281	168	157
ENSG00000244754	N4BP2L2	chr13	-	32432417	32538885	16960	2290	2499	2468	2400	3164	2606	2272	2341
ENSG00000110723	EXPH5	chr11	-	108505431	108593738	10843	289	278	163	169	279	212	152	183
ENSG00000128609	NDUFA5	chr7	-	123536997	123558255	9851	1324	1033	1376	1361	1295	1129	1185	977
ENSG00000153048	CARHSP1	chr16	-	8852942	8869012	5577	988	883	731	777	1130	839	648	543
ENSG00000144481	TRPM8	chr2	+	233917398	234019522	7903	5	7	0	0	9	8	0	0
ENSG00000185630	PBX1	chr1	+	164555584	164899296	21249	4917	5347	3634	4058	6028	4624	4496	4459
ENSG00000176994	SMCR8	chr17	+	18315310	18328055	8279	1345	1274	1154	1293	1708	1474	1394	1339
ENSG00000168906	MAT2A	chr2	+	85539165	85545280	4487	4341	4247	5389	5571	4911	4297	5210	4980
ENSG00000101144	BMP7	chr20	-	57168748	57266629	5418	19273	17451	11709	12075	22254	17900	5872	6022
ENSG00000079308	TNS1	chr2	-	217799789	218002995	15595	191	148	208	200	226	159	261	286
ENSG00000015676	NUDCD3	chr7	-	44379121	44490880	10113	2367	2051	2005	2048	2211	1941	1847	1794
ENSG00000115641	FHL2	chr2	-	105357712	105438513	6626	159	91	126	141	95	71	149	128
ENSG00000095585	BLNK	chr10	-	96191702	96271587	3655	87	73	100	95	121	89	152	109
ENSG00000267475	CTD-2538C1.2	chr19	-	32687089	32691750	568	44	43	24	7	93	82	6	9
ENSG00000025423	HSD17B6	chr12	+	56752161	56787790	2272	20	18	19	6	16	11	9	15
ENSG00000109111	SUPT6H	chr17	+	28662091	28702684	10620	4537	4735	3945	4119	5807	4677	3800	4019
ENSG00000166888	STAT6	chr12	-	57095408	57132139	7298	710	612	1091	1081	495	450	718	650
ENSG00000155506	LARP1	chr5	+	154712902	154817607	8492	9608	8839	12123	13188	9626	8177	11264	10903
ENSG00000139998	RAB15	chr14	-	64945814	64972776	4379	5027	4614	2953	3076	5844	4917	3035	2768
ENSG00000189159	HN1	chr17	-	75135248	75168281	3414	3241	2622	2635	2692	2906	2565	2279	2014
ENSG00000189306	RRP7A	chr22	-	42509968	42519802	4082	1147	957	791	800	1188	920	783	598
ENSG00000128016	ZFP36	chr19	+	39406813	39409412	2010	2620	2420	1944	2096	3311	2610	2191	2016
ENSG00000100983	GSS	chr20	-	34928430	34955817	1922	958	983	939	930	1094	933	931	840
ENSG00000115457	IGFBP2	chr2	+	216632828	216664436	4767	3892	2572	4355	4222	2439	2183	3869	3332
ENSG00000179023	KLHDC7A	chr1	+	18480982	18486126	5145	196	146	72	71	116	108	77	67
ENSG00000164920	OSR2	chr8	+	98944403	98952104	2930	2092	2022	1614	1550	2831	2094	2136	2022
ENSG00000196268	ZNF493	chr19	+	21397119	21427573	11214	208	189	197	197	260	242	224	257
ENSG00000091073	DTX2	chr7	+	76461676	76505995	5042	950	910	534	573	1113	841	511	509
ENSG00000149115	TNKS1BP1	chr11	-	57299638	57324952	7149	2194	1579	2531	2735	2235	1742	2663	2445
ENSG00000170315	UBB	chr17	+	16380798	16382745	1621	3018	1876	1502	1687	2251	1972	2398	1330
ENSG00000123213	NLN	chr5	+	65722196	65871725	10948	586	579	1037	1083	618	472	721	792
ENSG00000123728	RAP2C	chrX	-	132203024	132219480	4118	1876	1875	3152	3497	2129	1879	2664	2392
ENSG00000221867	MAGEA3	chrX	+	152698752	152702347	1788	0	0	0	2	0	0	0	0
ENSG00000130338	TULP4	chr6	+	158232236	158511828	12285	1424	1077	1147	1262	1246	1069	1349	1402
ENSG00000196747	HIST1H2AI	chr6	+	27808199	27808701	503	73	74	211	184	76	68	300	269
ENSG00000164715	LMTK2	chr7	+	98106885	98209633	9139	2136	2288	1741	2006	2689	1866	2063	2089
ENSG00000135363	LMO2	chr11	-	33858576	33892289	3109	95	42	26	30	65	69	12	13
ENSG00000130589	HELZ2	chr20	-	63558086	63574239	12066	7722	6310	2945	2796	8539	6890	4223	4062
ENSG00000137563	GGH	chr8	-	63015079	63039171	3130	383	299	918	979	325	333	808	713
ENSG00000205413	SAMD9	chr7	-	93099513	93118023	6855	379	504	186	179	953	652	615	577
ENSG00000109472	CPE	chr4	+	165361194	165498320	2958	716	588	810	916	564	513	1427	1215
ENSG00000137968	SLC44A5	chr1	-	75202131	75611116	6299	49	69	14	22	48	25	10	7
ENSG00000140443	IGF1R	chr15	+	98648971	98964530	13509	8159	8116	20402	21735	10652	8495	23225	23162
ENSG00000160588	MPZL3	chr11	-	118226690	118252350	3968	809	724	887	978	1056	926	1238	1164
ENSG00000131127	ZNF141	chr4	+	337814	384864	5744	229	287	321	345	329	284	255	246
ENSG00000005961	ITGA2B	chr17	-	44372180	44389505	5551	35	32	69	84	66	52	100	93
ENSG00000101152	DNAJC5	chr20	+	63895182	63936031	5287	6854	5403	4878	5147	6896	5944	5029	4527
ENSG00000157388	CACNA1D	chr3	+	53494656	53813733	10657	190	222	236	267	221	209	251	216
ENSG00000100242	SUN2	chr22	-	38734725	38794143	6489	858	678	705	733	792	672	789	772
ENSG00000122126	OCRL	chrX	+	129539849	129592561	5779	1550	1416	1869	2003	1689	1424	1581	1610
ENSG00000112419	PHACTR2	chr6	+	143536845	143831185	11224	1994	1989	1191	1384	1922	1648	1119	1320
ENSG00000242086	LINC00969	chr3	+	195658062	195739964	17599	848	800	642	603	1077	908	598	684
ENSG00000166446	CDYL2	chr16	-	80597906	80804329	8557	2013	1949	1011	1049	2031	1770	1204	1177
ENSG00000196313	POM121	chr7	+	72879365	72951440	9822	1728	1745	1630	1635	2073	1816	1357	1440
ENSG00000156976	EIF4A2	chr3	+	186783205	186789900	6133	8122	7186	7072	7711	9885	8740	7141	6251
ENSG00000213085	CFAP45	chr1	-	159872364	159900163	2625	16	38	23	32	24	24	6	7
ENSG00000100941	PNN	chr14	+	39175183	39183218	4201	3728	3831	3607	4033	4499	3926	3207	3152
ENSG00000162975	KCNF1	chr2	+	10911937	10914225	2289	89	60	237	249	118	116	209	192
ENSG00000176108	CHMP6	chr17	+	80991598	81009517	2118	448	336	300	275	471	409	210	240
ENSG00000163660	CCNL1	chr3	-	157146508	157160760	8729	3341	3570	3067	3179	4993	3959	3514	3453
ENSG00000145555	MYO10	chr5	-	16661914	16936276	13963	1080	1124	1302	1364	1260	1055	1218	1231
ENSG00000005339	CREBBP	chr16	-	3725054	3880726	15160	7296	7898	6377	7061	10069	7742	7768	8171
ENSG00000136279	DBNL	chr7	+	44044640	44069456	12587	3414	2806	2611	2638	3216	2598	2361	2243
ENSG00000178685	PARP10	chr8	-	143977153	144012772	6033	1269	1018	341	268	1395	1158	712	607
ENSG00000131873	CHSY1	chr15	-	101175723	101251932	5555	1643	1671	1120	1183	1603	1318	1074	990
ENSG00000111859	NEDD9	chr6	-	11183298	11382348	10359	2684	2721	1470	1580	3629	2810	2033	1967
ENSG00000204262	COL5A2	chr2	-	189031896	189179879	7156	168	191	284	253	194	189	362	286
ENSG00000137497	NUMA1	chr11	-	72002864	72080693	15224	9528	9539	7480	7994	12674	10227	8373	8763
ENSG00000116128	BCL9	chr1	+	147541412	147626216	6420	1857	1731	1659	1704	2119	1784	1619	1617
ENSG00000178773	CPNE7	chr16	+	89575768	89597246	3048	142	73	84	73	146	97	94	64
ENSG00000183087	GAS6	chr13	-	113820549	113864067	6006	318	246	250	261	308	262	165	190
ENSG00000070778	PTPN21	chr14	-	88465778	88554733	7396	787	808	504	547	1218	874	634	740
ENSG00000224914	LINC00863	chr10	+	87342736	87357882	3287	212	197	162	145	261	179	117	210
ENSG00000049769	PPP1R3F	chrX	+	49269843	49301461	4173	299	305	232	233	365	316	385	347
ENSG00000188522	FAM83G	chr17	-	18968789	19004804	7876	1188	1130	796	834	1281	1092	873	812
ENSG00000106211	HSPB1	chr7	+	76302544	76304295	1634	26713	22772	48241	47486	28210	22417	65944	55547
ENSG00000274012	Metazoa_SRP	chr14	-	49862550	49862849	300	19191	2810	9300	9959	6860	8514	17696	6928
ENSG00000155034	FBXL18	chr7	-	5431335	5513798	5088	1385	1052	635	679	1524	1232	600	600
ENSG00000106609	TMEM248	chr7	+	66921225	66958551	5086	2963	2950	2223	2465	3276	2761	2272	2069
ENSG00000122406	RPL5	chr1	+	92832025	92841924	2890	9779	9127	14133	14551	10739	9153	13029	11704
ENSG00000184730	APOBR	chr16	+	28494649	28498970	3792	49	34	38	23	36	27	43	28
ENSG00000013441	CLK1	chr2	-	200853009	200864744	5170	1679	1382	1208	1305	1854	1835	1404	1268
ENSG00000176884	GRIN1	chr9	+	137138390	137168762	6729	1461	911	797	788	1714	1505	565	542
ENSG00000074370	ATP2A3	chr17	-	3923870	3964464	6893	8020	7066	4444	4763	9503	7843	5441	5448
ENSG00000106462	EZH2	chr7	-	148807383	148884321	4522	1353	1230	2206	2344	1572	1254	1793	1739
ENSG00000197483	ZNF628	chr19	+	55476332	55484487	3851	485	418	356	351	545	408	356	343
ENSG00000198146	ZNF770	chr15	-	34978341	34988287	5439	498	552	724	781	582	482	752	678
ENSG00000132164	SLC6A11	chr3	+	10816200	10940733	6700	0	0	0	0	0	1	0	0
ENSG00000160188	RSPH1	chr21	-	42472486	42496354	2988	146	107	112	101	104	110	79	101
ENSG00000167642	SPINT2	chr19	+	38244035	38292614	5199	9950	7811	9210	9509	10363	8378	13499	11459
ENSG00000281398	SNHG4	chr5	+	139274102	139283244	1926	78	80	111	90	104	95	60	58
ENSG00000198363	ASPH	chr8	-	61500556	61714640	20047	1323	1242	2619	2971	1045	886	2149	2214
ENSG00000173517	PEAK1	chr15	-	77100656	77420144	24184	1399	1439	1256	1358	1797	1417	1197	1386
ENSG00000104131	EIF3J	chr15	+	44537057	44563029	3195	1430	1571	1791	2036	1605	1386	1530	1489
ENSG00000050426	LETMD1	chr12	+	51047962	51060424	6032	1612	1308	2055	2136	1891	1666	1983	1851
ENSG00000083168	KAT6A	chr8	-	41929479	42051990	11852	1223	1331	1569	1560	1706	1431	1604	1830
ENSG00000185262	UBALD2	chr17	+	76265202	76271299	1797	2104	1697	1449	1500	2146	1749	1458	1437
ENSG00000139112	GABARAPL1	chr12	+	10212458	10223130	4086	284	242	91	111	331	259	106	84
ENSG00000166503	RP11-382A20.3	chr15	-	83112738	83208018	16253	5609	5226	3960	4177	7141	5989	3480	3012
ENSG00000167766	ZNF83	chr19	-	52594060	52690496	8028	1133	1274	1064	1157	1796	1471	1194	1216
ENSG00000115414	FN1	chr2	-	215360440	215436172	17315	1187	1210	1240	1292	1918	1560	1736	1888
ENSG00000150938	CRIM1	chr2	+	36355926	36551135	7122	1781	1846	1230	1311	2996	2419	1567	1491
ENSG00000033867	SLC4A7	chr3	-	27372721	27484420	9616	1092	1141	1552	1528	1597	1332	1221	1145
ENSG00000223572	CKMT1A	chr15	+	43692886	43699222	3109	62	61	55	39	101	74	80	63
ENSG00000167107	ACSF2	chr17	+	50426158	50474845	5797	777	685	781	780	861	771	1069	922
ENSG00000167395	ZNF646	chr16	+	31074422	31084196	8635	1738	1563	1202	1302	2190	1686	1252	1398
ENSG00000170421	KRT8	chr12	-	52897187	52949954	6881	250390	229478	227550	230629	355274	286412	282302	248541
ENSG00000095637	SORBS1	chr10	-	95311771	95561414	10819	54	60	32	39	88	55	41	42
ENSG00000122687	FTSJ2	chr7	-	2234231	2242198	2843	1209	1192	1338	1269	1362	1190	1119	1121
ENSG00000074621	SLC24A1	chr15	+	65611366	65660995	9084	759	761	808	960	944	718	684	686
ENSG00000123395	ATG101	chr12	+	52069246	52077494	3199	772	498	520	529	612	505	714	466
ENSG00000143947	RPS27A	chr2	+	55231903	55235853	3130	10528	6978	11739	12025	9139	8557	12194	8826
ENSG00000133065	SLC41A1	chr1	-	205789093	205813748	6357	1159	1235	898	916	1515	1223	802	884
ENSG00000173548	SNX33	chr15	+	75647906	75662301	8008	1700	1508	860	887	1694	1393	692	590
ENSG00000074657	ZNF532	chr18	+	58862600	58986480	11951	83	76	50	66	76	48	24	39
ENSG00000135916	ITM2C	chr2	+	230864639	230879248	2611	433	348	324	295	222	185	150	105
ENSG00000196793	ZNF239	chr10	-	43556344	43574618	2509	112	106	188	182	142	129	91	110
ENSG00000174099	MSRB3	chr12	+	65278643	65488244	5791	17	27	9	13	26	14	3	3
ENSG00000189060	H1F0	chr22	+	37805093	37807436	2344	6288	5352	8998	9512	5937	5271	9541	8548
ENSG00000116001	TIA1	chr2	-	70209444	70248660	6607	2421	2274	2266	2154	2901	2444	2000	1971
ENSG00000013523	ANGEL1	chr14	-	76786178	76826246	6414	1311	1193	1554	1624	1459	1333	1399	1466
ENSG00000140259	MFAP1	chr15	-	43804492	43824802	2373	807	720	886	919	910	845	790	699
ENSG00000136010	ALDH1L2	chr12	-	105019784	105084577	8507	35	20	74	67	12	14	37	48
ENSG00000140263	SORD	chr15	+	45023104	45077185	6159	533	435	580	602	457	373	452	329
ENSG00000230590	FTX	chrX	-	73963955	74293574	6132	1667	1386	839	1020	2622	2432	1391	1233
ENSG00000137824	RMDN3	chr15	-	40735884	40755851	5114	1420	1119	1110	1176	1445	1292	1131	1025
ENSG00000137802	MAPKBP1	chr15	+	41774434	41827855	10357	308	226	215	205	315	252	228	184
ENSG00000197296	FITM2	chr20	-	44302838	44311169	4597	492	364	587	595	375	393	545	447
ENSG00000131067	GGT7	chr20	-	34844720	34872860	2966	577	408	349	343	534	526	423	311
ENSG00000128928	IVD	chr15	+	40405795	40435947	6533	2450	2095	2557	2687	2916	2238	2389	2174
ENSG00000162729	IGSF8	chr1	-	160091340	160098943	2592	399	318	395	386	501	347	570	499
ENSG00000135698	MPHOSPH6	chr16	-	82147798	82170226	2190	547	564	377	485	644	696	453	409
ENSG00000103266	STUB1	chr16	+	680224	682870	2316	1330	1036	1020	1040	1101	852	940	902
ENSG00000142798	HSPG2	chr1	-	21822245	21937297	17684	2325	2010	1704	1795	2299	1982	1506	1907
ENSG00000134285	FKBP11	chr12	-	48921518	48926474	4957	320	319	417	406	342	247	326	335
ENSG00000112306	RPS12	chr6	+	132814441	132817564	767	8100	5560	9619	9924	6527	6104	8969	6588
ENSG00000100181	TPTEP1	chr22	+	16601887	16698742	12081	29	35	58	58	17	20	28	60
ENSG00000174282	ZBTB4	chr17	-	7459366	7484263	6126	4368	3817	2790	2999	4688	4112	3066	2809
ENSG00000140332	TLE3	chr15	-	70047790	70098176	12634	2210	1890	2708	2836	1999	1678	2834	2829
ENSG00000214135	AC024560.3	chr3	-	197578213	197627906	3502	686	764	665	698	897	757	566	545
ENSG00000152137	HSPB8	chr12	+	119178642	119221131	2860	179	119	300	364	195	171	796	653
ENSG00000139865	TTC6	chr14	+	37595847	38041442	8361	364	315	213	238	414	331	203	225
ENSG00000179532	DNHD1	chr11	+	6497260	6593758	19629	100	69	118	95	122	106	258	242
ENSG00000105329	TGFB1	chr19	-	41301587	41353911	3238	1819	1677	1291	1240	2147	1699	794	862
ENSG00000205777	GAGE1	chrX	+	49589496	49608536	3237	0	0	0	0	0	0	0	0
ENSG00000168566	SNRNP48	chr6	+	7590199	7611967	5836	579	534	594	611	625	601	469	533
ENSG00000187244	BCAM	chr19	+	44809059	44821420	5024	9193	7955	4247	4300	13787	11319	5566	5194
ENSG00000272602	ZNF595	chr4	+	53285	88211	3933	636	645	652	816	744	619	682	611
ENSG00000106635	BCL7B	chr7	-	73536356	73558002	3542	1440	1433	1341	1262	1684	1367	1322	1230
ENSG00000139163	ETNK1	chr12	+	22625075	22690665	8191	1319	952	944	949	1401	1237	967	816
ENSG00000077942	FBLN1	chr22	+	45502238	45601135	7285	289	212	273	271	421	301	371	367
ENSG00000197557	TTC30A	chr2	-	177612992	177618966	5975	128	155	163	174	156	132	119	139
ENSG00000225614	ZNF469	chr16	+	88427471	88440757	13287	1258	1039	551	516	1707	1429	435	567
ENSG00000141562	NARF	chr17	+	82458180	82490537	7962	1343	1101	980	928	1507	1220	896	952
ENSG00000183018	SPNS2	chr17	+	4498838	4539035	4111	366	309	284	313	328	210	333	308
ENSG00000124532	MRS2	chr6	+	24402908	24426194	5133	825	731	730	780	882	762	663	583
ENSG00000285637	AL161449.2	chr9	-	12958503	13034326	75824	2	4	12	13	10	2	15	13
ENSG00000164855	TMEM184A	chr7	-	1542235	1560821	7805	3221	2044	1427	1727	2668	2321	1203	1190
ENSG00000128283	CDC42EP1	chr22	+	37560447	37569405	2573	412	351	273	348	475	440	305	312
ENSG00000163956	LRPAP1	chr4	-	3506376	3532559	8724	3032	2673	3040	3139	3355	2731	4210	3639
ENSG00000078018	MAP2	chr2	+	209424058	209734118	11559	534	658	559	572	871	676	558	577
ENSG00000171456	ASXL1	chr20	+	32358344	32439319	9454	1514	1340	1277	1464	1709	1355	1249	1234
ENSG00000137955	RABGGTB	chr1	+	75786197	75795079	5913	507	492	510	531	561	419	514	461
ENSG00000152926	ZNF117	chr7	-	64971776	65006684	10691	1348	1454	941	1042	1528	1259	747	851
ENSG00000107263	RAPGEF1	chr9	-	131576770	131740074	7002	4925	4193	2652	2996	5749	4916	2882	3269
ENSG00000178104	PDE4DIP	chr1	+	148808181	149048286	27623	2091	2055	1787	1846	2214	1876	1480	1542
ENSG00000188959	C9orf152	chr9	-	110190048	110208189	2947	33	41	117	174	61	35	206	200
ENSG00000111666	CHPT1	chr12	+	101696947	101744140	6004	587	437	485	522	673	551	726	570
ENSG00000138629	UBL7	chr15	-	74445977	74461182	1885	803	753	780	775	1004	771	666	648
ENSG00000172602	RND1	chr12	-	48857145	48865898	3099	489	304	57	64	467	373	50	54
ENSG00000118900	UBN1	chr16	+	4846665	4882360	8551	3983	3375	2989	3381	4676	3891	3354	3414
ENSG00000187109	NAP1L1	chr12	-	76036587	76085033	17355	4083	4709	4914	5167	10828	9318	10170	10836
ENSG00000196781	TLE1	chr9	-	81583683	81689305	4906	8303	7439	5245	5525	10150	8355	6236	5938
ENSG00000105426	PTPRS	chr19	-	5158495	5340803	9425	4105	3932	2643	2811	3958	3217	2246	2283
ENSG00000137573	SULF1	chr8	+	69466624	69660915	9404	445	534	6437	7017	685	540	5309	5520
ENSG00000011347	SYT7	chr11	-	61515313	61581148	5953	3000	2814	1677	1703	2994	2513	1258	1263
ENSG00000169057	MECP2	chrX	-	154021573	154137103	18280	2761	2390	2572	2747	2809	2303	2588	2728
ENSG00000182111	ZNF716	chr7	+	57450177	57473546	5197	0	1	0	0	0	0	1	0
ENSG00000160401	CFAP157	chr9	+	127706989	127716002	4703	119	115	75	120	137	112	60	80
ENSG00000171791	BCL2	chr18	-	63123346	63320128	11765	80	52	287	300	164	141	344	313
ENSG00000198517	MAFK	chr7	+	1530714	1543043	4458	2416	1328	1080	1074	1958	1658	1224	939
ENSG00000163820	FYCO1	chr3	-	45917899	45995824	8895	1395	1556	1240	1373	1955	1777	1413	1466
ENSG00000148426	PROSER2	chr10	+	11823339	11872277	3663	643	495	645	713	692	551	462	439
ENSG00000140406	MESDC1	chr15	+	81000944	81005788	4845	2702	2081	1548	1695	2740	1982	1527	1390
ENSG00000129534	MIS18BP1	chr14	-	45203190	45253540	6250	766	939	1487	1508	1003	865	1009	1281
ENSG00000186481	ANKRD20A5P	chr18	+	14179097	14234797	5287	100	76	148	124	106	99	110	123
ENSG00000235939	RP11-123B3.2	chr10	+	49419277	49472903	435	6	0	1	0	0	11	0	0
ENSG00000172828	CES3	chr16	+	66961237	66975148	4935	1	6	8	6	8	9	8	2
ENSG00000166794	PPIB	chr15	-	64155812	64163205	1911	1507	1283	1399	1487	1399	1280	1668	1358
ENSG00000138061	CYP1B1	chr2	-	38066973	38109902	6014	2839	2771	2725	3056	2624	2257	2125	2195
ENSG00000136918	WDR38	chr9	+	124853417	124857890	1387	7	5	2	2	2	2	3	2
ENSG00000185697	MYBL1	chr8	-	66562175	66614247	7239	125	142	945	1043	169	146	1109	1262
ENSG00000189337	KAZN	chr1	+	14598704	15118043	12644	388	439	347	351	521	399	323	317
ENSG00000095002	MSH2	chr2	+	47402969	47562311	4552	1112	1102	1460	1471	1398	1198	1176	1157
ENSG00000111424	VDR	chr12	-	47841537	47943048	5674	159	175	124	127	214	136	149	138
ENSG00000167470	MIDN	chr19	+	1248553	1259140	4492	7398	6547	4810	5150	8267	6624	5612	5541
ENSG00000198089	SFI1	chr22	+	31488688	31618586	12174	1132	854	1129	1152	1233	1080	957	979
ENSG00000088448	ANKRD10	chr13	-	110878540	110915069	4563	854	867	606	646	1063	905	549	575
ENSG00000102699	PARP4	chr13	-	24420926	24512810	6080	1634	1772	1842	1933	1638	1318	1319	1379
ENSG00000163171	CDC42EP3	chr2	-	37641882	37738468	10406	104	129	62	63	100	69	68	64
ENSG00000242485	MRPL20	chr1	-	1401908	1407313	2788	951	790	921	1030	965	822	951	852
ENSG00000110400	PVRL1	chr11	-	119623408	119729084	7701	1225	942	1594	1533	1258	945	1301	1281
ENSG00000166233	ARIH1	chr15	+	72474326	72602985	22880	2789	3030	2558	2917	3790	2982	2755	2744
ENSG00000105701	FKBP8	chr19	-	18531751	18544077	2902	8139	6420	7091	7274	9175	7464	8368	7351
ENSG00000144381	HSPD1	chr2	-	197486581	197516737	4245	8902	8545	10232	10691	9268	7897	7974	7507
ENSG00000125508	SRMS	chr20	-	63540810	63547504	1516	172	87	45	79	161	128	99	77
ENSG00000163545	NUAK2	chr1	-	205302059	205321791	3441	177	177	127	149	341	231	162	156
ENSG00000130520	LSM4	chr19	-	18306230	18323274	3029	1855	1641	2019	2309	2242	1945	2488	1983
ENSG00000136381	IREB2	chr15	+	78437431	78501456	10806	3278	3163	3892	4117	3959	3440	3631	3515
ENSG00000143641	GALNT2	chr1	+	230057990	230282124	7743	1341	1046	882	1010	1279	962	988	847
ENSG00000131043	AAR2	chr20	+	36236459	36270918	3101	613	657	708	728	725	585	680	652
ENSG00000170604	IRF2BP1	chr19	-	45883607	45886170	2564	1747	1369	1411	1343	1790	1511	1568	1297
ENSG00000172795	DCP2	chr5	+	112976702	113020970	9951	2239	1983	1993	2133	2313	1966	1723	1682
ENSG00000177469	PTRF	chr17	-	42402452	42423517	3828	198	164	155	186	219	135	130	143
ENSG00000164188	RANBP3L	chr5	-	36248434	36302114	3363	3	1	4	0	2	7	3	1
ENSG00000176845	METRNL	chr17	+	83079691	83095119	2626	6898	5232	3764	3573	6546	6077	3465	2767
ENSG00000165434	PGM2L1	chr11	-	74330318	74398473	8820	850	811	427	474	659	537	322	316
ENSG00000279348	RP11-566E18.1	chr2	+	216211404	216213519	2116	41	50	56	51	50	41	38	58
ENSG00000167653	PSCA	chr8	+	142670308	142682724	1763	1868	1653	120	121	1950	1791	138	182
ENSG00000125977	EIF2S2	chr20	-	34088298	34112332	2656	2144	2072	2993	3255	2165	1890	3007	2854
ENSG00000121310	ECHDC2	chr1	-	52895910	52927212	11572	1145	1097	1052	1194	1679	1384	1281	1196
ENSG00000101421	CHMP4B	chr20	+	33811304	33854366	1646	3207	2969	2486	2613	3235	2425	2457	2346
ENSG00000156469	MTERF3	chr8	-	96239398	96261610	1801	309	378	348	479	357	357	362	280
ENSG00000108641	B9D1	chr17	-	19337554	19378182	3522	176	118	198	226	201	137	146	128
ENSG00000187796	CARD9	chr9	-	136361903	136373681	6699	89	51	85	108	83	69	59	75
ENSG00000272888	LINC01578	chr15	+	92882707	92899701	5395	1305	800	1316	1484	1151	1131	1584	1285
ENSG00000144136	SLC20A1	chr2	+	112645857	112663827	5577	1025	865	1149	1215	1076	834	994	954
ENSG00000188549	C15orf52	chr15	-	40331452	40340967	7510	51	39	68	55	48	25	37	40
ENSG00000102226	USP11	chrX	+	47232690	47248328	5269	3257	3275	2291	2421	3520	2868	1995	1845
ENSG00000136153	LMO7	chr13	+	75620434	75859870	14367	1905	2100	864	883	3197	2514	857	837
ENSG00000142192	APP	chr21	-	25880550	26171128	6316	17463	17277	10699	11193	22566	18063	12196	11109
ENSG00000175727	MLXIP	chr12	+	122078722	122147347	13905	4272	3762	3362	3593	4659	3627	3326	3582
ENSG00000175970	UNC119B	chr12	+	120710435	120723640	5195	1476	1291	1553	1673	1643	1413	1655	1402
ENSG00000047644	WWC3	chrX	+	10015562	10144478	7114	4260	4144	2394	2595	4345	3547	2109	2131
ENSG00000197958	RPL12	chr9	-	127447674	127451405	2452	27015	25931	41441	43535	30395	25661	39114	34339
ENSG00000144711	IQSEC1	chr3	-	12897220	13073117	6882	3240	2919	2368	2509	3909	3135	2475	2506
ENSG00000144824	PHLDB2	chr3	+	111732497	111976517	12109	304	214	167	165	385	293	350	366
ENSG00000143850	PLEKHA6	chr1	-	204218851	204377665	7820	3314	3130	2867	3176	4922	3988	3475	3505
ENSG00000175787	ZNF169	chr9	+	94259311	94301454	5286	156	127	122	146	160	181	130	119
ENSG00000103168	TAF1C	chr16	-	84177847	84187070	5577	3889	3283	2438	2651	4849	4068	2539	2348
ENSG00000104133	SPG11	chr15	-	44562696	44663678	11853	1519	1564	1783	1868	1856	1586	1830	1932
ENSG00000198682	PAPSS2	chr10	+	87659613	87747705	4083	2374	2350	3247	3443	3186	2745	3825	3561
ENSG00000165061	ZMAT4	chr8	-	40530590	40897833	3691	53	52	43	48	13	7	8	4
ENSG00000112893	MAN2A1	chr5	+	109689366	109869625	11815	2049	1768	2305	2499	2512	2197	2508	2303
ENSG00000186472	PCLO	chr7	-	82754013	83162930	22873	366	458	447	500	502	347	360	554
ENSG00000092148	HECTD1	chr14	-	31100112	31207804	12557	5228	5521	5752	5846	6405	5331	5801	6036
ENSG00000135407	AVIL	chr12	-	57797376	57818704	5889	217	193	123	128	348	300	177	156
ENSG00000231925	TAPBP	chr6	-	33299694	33314387	5056	7927	8034	4119	4450	9315	7763	6327	5775
ENSG00000035687	ADSS	chr1	-	244408494	244452134	3666	1129	1017	987	1123	1275	1184	840	928
ENSG00000111331	OAS3	chr12	+	112938352	112973249	8251	3250	3877	1167	1062	3804	2940	1968	2206
ENSG00000242498	ARPIN	chr15	-	89895006	89912956	8594	966	924	278	302	1227	965	277	256
ENSG00000179750	APOBEC3B	chr22	+	38982347	38992804	1896	385	363	209	189	485	349	155	127
ENSG00000144028	SNRNP200	chr2	-	96274336	96305515	10926	10237	10150	11751	12313	11231	9157	10330	11045
ENSG00000158158	CNNM4	chr2	+	96760902	96811891	5105	2134	1950	1933	2036	2535	2224	2042	1991
ENSG00000082805	ERC1	chr12	+	990509	1495933	13484	928	966	873	905	1192	891	868	931
ENSG00000180182	MED14	chrX	-	40648306	40735858	9656	1475	1613	1637	1659	1845	1404	1398	1304
ENSG00000265972	TXNIP	chr1	-	145992435	145996600	3625	9497	8636	12815	13535	18308	16398	22343	19552
ENSG00000206195	DUXAP8	chr22	+	15784959	15829984	5545	466	390	413	355	484	408	336	286
ENSG00000123146	ADGRE5	chr19	+	14380501	14408725	5382	448	375	422	405	483	344	347	345
ENSG00000021776	AQR	chr15	-	34851782	34969839	13528	1000	1138	1275	1330	1230	999	1054	1109
ENSG00000065883	CDK13	chr7	+	39950037	40097134	8921	2469	2590	1808	1881	2881	2279	1871	1970
ENSG00000138166	DUSP5	chr10	+	110497838	110511544	2615	205	147	260	249	237	205	296	332
ENSG00000111371	SLC38A1	chr12	-	46183063	46270017	10015	14905	14739	14700	15644	18752	15333	15269	15861
ENSG00000211450	C11orf31	chr11	+	57741250	57743554	2305	887	475	566	516	947	806	669	503
ENSG00000103549	RNF40	chr16	+	30761745	30776307	6523	2997	2775	2347	2472	3036	2557	2314	2275
ENSG00000179562	GCC1	chr7	-	127580618	127593611	4987	875	786	708	839	819	728	785	765
ENSG00000104067	TJP1	chr15	-	29699367	29968865	11265	3327	3497	3597	3985	4146	3269	3494	3918
ENSG00000109610	SOD3	chr4	+	24789912	24800842	2128	3	11	4	2	6	7	7	1
ENSG00000205476	CCDC85C	chr14	-	99500180	99604026	17449	2374	1801	1614	1597	2337	2015	1459	1453
ENSG00000152217	SETBP1	chr18	+	44680173	45068510	11151	208	209	306	274	218	188	233	195
ENSG00000102554	KLF5	chr13	+	73054976	73077542	3893	3010	3238	1447	1422	3772	3063	1448	1373
ENSG00000175130	MARCKSL1	chr1	-	32333832	32336379	1699	8254	6909	3026	3264	7612	6416	2742	2488
ENSG00000143797	MBOAT2	chr2	-	8852690	9003813	8798	998	983	726	785	945	828	388	557
ENSG00000160345	C9orf116	chr9	-	135495181	135501734	1864	233	210	169	190	249	276	206	150
ENSG00000175264	CHST1	chr11	-	45648877	45665622	3478	332	280	82	78	267	196	55	30
ENSG00000166887	VPS39	chr15	-	42158701	42208316	8354	1973	1626	1796	1812	2228	1866	1900	1740
ENSG00000177599	ZNF491	chr19	+	11797667	11809622	3032	4	2	7	5	11	9	9	10
ENSG00000130522	JUND	chr19	-	18279760	18281622	1863	7670	5408	5829	5624	8898	7202	8994	7509
ENSG00000152234	ATP5A1	chr18	-	46080248	46104334	10908	4409	3868	4765	5264	4559	3949	4389	4043
ENSG00000052802	MSMO1	chr4	+	165327623	165343160	2892	853	733	994	1059	1084	940	1458	1252
ENSG00000162601	MYSM1	chr1	-	58654739	58700092	8938	829	808	793	877	946	831	744	726
ENSG00000111057	KRT18	chr12	+	52948871	52952901	3218	65426	64711	54373	57229	96392	80889	66033	56341
ENSG00000261326	LINC01355	chr1	-	23281309	23286752	5444	138	98	149	144	147	138	124	100
ENSG00000113368	LMNB1	chr5	+	126776623	126837020	3633	2071	2161	5086	5343	2313	1908	3416	3572
ENSG00000132424	PNISR	chr6	-	99398051	99425331	10870	2858	3067	2965	3350	4072	3381	3288	3219
ENSG00000215146	RP11-313J2.1	chr10	-	42331866	42367974	7024	6	8	13	4	3	0	7	6
ENSG00000061938	TNK2	chr3	-	195863364	195911945	11297	3027	2256	2209	2248	2787	2208	2265	2005
ENSG00000187446	CHP1	chr15	+	41230839	41281890	3950	2173	2361	2090	2130	2520	2052	1883	2068
ENSG00000101350	KIF3B	chr20	+	32277664	32335011	6103	1797	1832	1777	1791	2252	1767	1544	1662
ENSG00000134717	BTF3L4	chr1	+	52056125	52090716	6022	1483	1375	1839	2106	1683	1403	1667	1570
ENSG00000108786	HSD17B1	chr17	+	42549214	42555213	5658	76	65	49	57	132	92	84	78
ENSG00000225138	CTD-2228K2.7	chr5	+	473236	480884	4302	1691	1034	573	636	1509	1330	482	344
ENSG00000150672	DLG2	chr11	-	83455012	85627922	16089	44	52	162	172	61	80	123	164
ENSG00000118922	KLF12	chr13	-	73686089	74133905	11090	290	268	226	219	364	352	225	275
ENSG00000161010	C5orf45	chr5	-	179835133	179862173	8496	1315	1255	899	1017	1599	1346	938	775
ENSG00000006831	ADIPOR2	chr12	+	1688574	1788678	5878	4259	4149	4738	5114	5583	4796	3350	3182
ENSG00000122507	BBS9	chr7	+	33129244	33606068	6195	170	191	190	216	145	154	139	144
ENSG00000187535	IFT140	chr16	-	1510427	1612110	8168	1777	1617	1381	1375	1880	1611	1160	1220
ENSG00000268903	RP11-34P13.15	chr1	-	135141	135895	755	181	219	165	143	270	185	176	211
ENSG00000135549	PKIB	chr6	+	122471917	122726373	3432	75	72	1775	1771	92	91	2228	2196
ENSG00000228672	PROB1	chr5	-	139390592	139395713	5122	193	165	193	233	224	168	213	212
ENSG00000268858	RP4-591C20.9	chr20	-	63861212	63864293	3082	552	610	398	430	748	588	410	439
ENSG00000264522	OTUD7B	chr1	-	149937812	150010676	12177	1711	1549	1355	1523	1866	1596	1569	1478
ENSG00000110169	HPX	chr11	-	6431049	6442617	3631	13	9	14	21	14	27	11	15
ENSG00000140464	PML	chr15	+	73994673	74047812	12657	1429	1498	923	955	1716	1303	1076	983
ENSG00000152229	PSTPIP2	chr18	-	45983536	46072272	4120	104	93	111	128	149	129	79	93
ENSG00000131844	MCCC2	chr5	+	71587288	71658704	6034	4761	5061	8086	8290	5917	4818	7383	7310
ENSG00000124575	HIST1H1D	chr6	-	26234268	26234933	666	30	28	50	59	33	15	51	54
ENSG00000185090	MANEAL	chr1	+	37793802	37801137	3018	362	242	293	330	488	376	417	382
ENSG00000180616	SSTR2	chr17	+	73165012	73176633	7852	4	12	13	7	4	11	18	22
ENSG00000180801	ARSJ	chr4	-	113900284	113979727	5024	39	66	110	138	53	34	41	58
ENSG00000108828	VAT1	chr17	-	43014605	43025123	3501	2964	2689	2214	2303	3108	2442	2467	2363
ENSG00000176022	B3GALT6	chr1	+	1232265	1235041	2777	1080	780	656	617	1015	913	673	619
ENSG00000152104	PTPN14	chr1	-	214348696	214552449	18756	584	561	392	484	987	712	492	524
ENSG00000166073	GPR176	chr15	-	39799023	39920892	5128	75	59	86	111	117	62	73	79
ENSG00000171992	SYNPO	chr5	+	150601080	150659220	10258	726	652	186	196	1226	969	237	226
ENSG00000129250	KIF1C	chr17	+	4997948	5028401	8580	5512	4541	3130	3338	5495	4279	3048	2680
ENSG00000106052	TAX1BP1	chr7	+	27739331	27844564	9165	3389	3855	3563	3713	4624	3793	4398	4512
ENSG00000178295	GEN1	chr2	+	17753858	17788941	11827	653	803	865	885	826	652	537	649
ENSG00000138623	SEMA7A	chr15	-	74409289	74434467	4309	372	255	119	93	269	285	90	80
ENSG00000116096	SPR	chr2	+	72887360	72892158	1480	1495	1068	836	916	1589	1418	855	628
ENSG00000164402	2020-09-08	chr5	-	132750817	132807241	7711	2403	2360	1869	2060	2448	2097	1322	1334
ENSG00000166681	NGFRAP1	chrX	+	103376340	103378077	1080	3730	2498	3183	3503	2885	2664	3024	2234
ENSG00000100906	NFKBIA	chr14	-	35401511	35404749	2373	4779	4558	1943	1931	5559	4682	2699	2235
ENSG00000142208	AKT1	chr14	-	104769349	104795751	11162	8097	7107	5991	6235	8445	6661	5513	5642
ENSG00000154237	LRRK1	chr15	+	100919215	101078254	17600	210	171	98	93	199	194	44	67
ENSG00000272808	RP11-66B24.7	chr15	+	100849831	100865457	5068	438	366	95	122	290	270	123	78
ENSG00000132199	ENOSF1	chr18	-	670324	712676	10616	1591	1514	1736	1958	1869	1523	1398	1421
ENSG00000120738	EGR1	chr5	+	138465490	138469315	3138	6478	6612	2752	3038	10093	7907	1655	1852
ENSG00000104081	BMF	chr15	-	40087890	40108892	5447	2070	1773	470	460	2228	1796	364	347
ENSG00000196700	ZNF512B	chr20	-	63956702	64048758	6022	7910	5586	5387	5692	8788	7364	5584	5135
ENSG00000139722	VPS37B	chr12	-	122865328	122896444	5953	636	547	459	463	816	672	626	537
ENSG00000082497	SERTAD4	chr1	+	210232799	210246631	5467	361	368	330	382	388	338	333	336
ENSG00000133858	ZFC3H1	chr12	-	71609472	71667725	9670	1105	1150	1364	1528	1522	1238	1517	1472
ENSG00000135477	KRT87P	chr12	-	52250466	52258867	1778	191	157	76	88	179	133	30	33
ENSG00000118640	VAMP8	chr2	+	85561562	85582031	990	4514	3649	1614	1551	4641	4335	1635	1207
ENSG00000167460	TPM4	chr19	+	16067021	16103005	7414	16450	16456	13183	13946	18674	15331	13548	12825
ENSG00000197696	NMB	chr15	-	84655129	84658563	1022	264	159	262	193	192	192	262	208
ENSG00000144597	EAF1	chr3	+	15427355	15450635	5152	858	893	897	1032	1036	872	1211	1113
ENSG00000171863	RPS7	chr2	+	3575205	3580919	5583	12359	10315	17471	17713	13206	11382	16555	13865
ENSG00000197818	SLC9A8	chr20	+	49812713	49892242	6946	1397	1359	1396	1442	1667	1376	1570	1437
ENSG00000152475	ZNF837	chr19	-	58367618	58381060	2076	257	159	144	136	233	163	138	145
ENSG00000140307	GTF2A2	chr15	-	59638062	59657541	3204	812	650	555	701	770	665	695	564
ENSG00000129003	VPS13C	chr15	-	61852389	62060473	18992	1180	1174	1234	1258	1284	1021	1170	1183
ENSG00000143147	GPR161	chr1	-	168079543	168137667	11224	137	83	32	37	48	65	15	14
ENSG00000099968	BCL2L13	chr22	+	17628855	17730855	7662	1279	1273	1021	1076	1673	1445	1239	1261
ENSG00000227051	C14orf132	chr14	+	96039324	96094080	7966	317	210	413	467	192	137	173	183
ENSG00000251474	RPL32P3	chr3	-	129382922	129399655	4504	451	411	361	358	478	382	319	333
ENSG00000242588	RP11-274B21.14	chr7	+	128574751	128622694	1107	100	106	109	93	147	106	106	141
ENSG00000008513	ST3GAL1	chr8	-	133454848	133571940	8729	4316	3839	993	1098	4080	3384	1114	1025
ENSG00000138798	EGF	chr4	+	109912884	110012266	6127	14	7	44	37	18	8	42	43
ENSG00000204574	ABCF1	chr6	+	30571376	30597179	4523	3121	3150	2660	2707	3241	2633	2004	2114
ENSG00000257093	KIAA1147	chr7	-	141656728	141702153	7356	1586	1460	814	885	1645	1394	993	944
ENSG00000184076	UQCR10	chr22	+	29767369	29770413	975	1040	725	747	801	969	807	1024	635
ENSG00000185053	SGCZ	chr8	-	14089864	15238339	2249	0	0	0	0	0	0	0	0
ENSG00000067840	PDZD4	chrX	-	153802166	153830565	4341	929	599	473	454	753	632	291	207
ENSG00000164707	SLC13A4	chr7	-	135681237	135729258	8015	15	17	16	17	11	29	16	15
ENSG00000146676	PURB	chr7	-	44876293	44885361	9069	2784	2558	2911	3026	3268	2676	3097	3006
ENSG00000123159	GIPC1	chr19	-	14477760	14496149	4440	9727	7087	5770	5924	9078	7733	5294	4700
ENSG00000037042	TUBG2	chr17	+	42659305	42667006	2772	617	586	361	373	797	605	421	400
ENSG00000126777	KTN1	chr14	+	55559072	55701526	17575	3729	4605	2829	3164	4151	3313	2187	2251
ENSG00000133657	ATP13A3	chr3	-	194402672	194498364	11864	1807	1684	2562	2793	2158	1876	2961	2806
ENSG00000182718	ANXA2	chr15	-	60347134	60402883	8824	17746	18202	8074	8116	19196	15528	5499	4958
ENSG00000134247	PTGFRN	chr1	+	116910057	116990358	6352	2762	2511	2673	2988	2746	2398	2534	2377
ENSG00000237268	RP13-492C18.2	chr7	-	56421857	56448375	1835	0	0	0	0	0	0	0	0
ENSG00000110090	CPT1A	chr11	-	68754620	68844410	6565	6248	5778	5411	5843	6662	5490	5012	4847
ENSG00000105619	TFPT	chr19	-	54107013	54115675	1240	421	329	287	294	455	405	259	245
ENSG00000173227	SYT12	chr11	+	67006778	67050863	10830	1377	994	786	809	2182	1790	1244	1096
ENSG00000143061	IGSF3	chr1	-	116574399	116667755	7400	4282	3830	3772	4032	3905	2936	2853	2865
ENSG00000182272	B4GALNT4	chr11	+	369796	382116	3761	2596	1784	1314	1443	2784	2417	1312	1308
ENSG00000197619	ZNF615	chr19	-	51991332	52008230	4898	55	68	75	81	71	80	64	61
ENSG00000198804	MT-CO1	chrMT	+	5904	7445	1542	235835	351886	318985	342449	332617	227165	218646	287572
ENSG00000170638	TRABD	chr22	+	50185915	50199598	3153	633	558	527	501	746	589	464	363
ENSG00000143882	ATP6V1C2	chr2	+	10721649	10785110	3406	28	32	29	29	45	45	26	29
ENSG00000127954	STEAP4	chr7	-	88270892	88306891	11245	25	41	17	26	30	35	69	50
ENSG00000187608	ISG15	chr1	+	1001138	1014541	942	4362	3289	1033	922	3947	3257	2286	1810
ENSG00000138758	2020-09-11	chr4	+	76949703	77040384	9787	911	933	812	780	1662	1324	1130	1094
ENSG00000176058	TPRN	chr9	-	137191617	137204193	5338	2032	1403	1232	1314	2065	1695	1473	1294
ENSG00000103852	TTC23	chr15	-	99136323	99251223	6148	377	380	474	485	471	366	523	467
ENSG00000185900	POMK	chr8	+	43093506	43123434	1877	140	89	149	202	130	98	132	154
ENSG00000167491	GATAD2A	chr19	+	19385826	19508931	7296	4499	4105	3954	4153	4922	3849	4413	4193
ENSG00000171940	ZNF217	chr20	-	53567065	53609907	6181	35485	39177	16762	17748	45633	35803	13536	14433
ENSG00000269609	RPARP-AS1	chr10	+	102449817	102461106	5660	287	281	317	340	366	324	203	246
ENSG00000254389	RHPN1-AS1	chr8	-	143366631	143368548	1918	130	116	115	115	169	85	104	75
ENSG00000157954	WIPI2	chr7	+	5190188	5233826	8977	3706	3294	2523	2533	4138	3390	2748	2555
ENSG00000100092	SH3BP1	chr22	+	37634654	37666932	6170	67	37	42	51	88	69	44	38
ENSG00000020129	NCDN	chr1	+	35557473	35567274	4917	1249	1083	1095	1114	1341	1057	1097	895
ENSG00000082146	STRADB	chr2	+	201387858	201480846	3242	313	235	213	213	322	281	196	183
ENSG00000140350	ANP32A	chr15	-	68778535	68820897	7544	3590	3016	4770	5243	3439	2982	3984	3455
ENSG00000177042	TMEM80	chr11	+	695428	705028	4071	368	346	337	375	481	408	426	406
ENSG00000242299	RP11-234A1.1	chr3	-	101576489	101576947	459	57	44	53	67	30	42	44	44
ENSG00000184445	KNTC1	chr12	+	122527246	122626396	11325	1148	1242	2359	2385	1566	1222	1535	1806
ENSG00000180730	SHISA2	chr13	-	26044597	26051031	2860	1549	1499	599	721	1793	1419	701	622
ENSG00000104549	SQLE	chr8	+	124998497	125022283	4305	1959	1974	2264	2512	2078	1653	2101	2161
ENSG00000164938	TP53INP1	chr8	-	94925972	94949411	5676	4681	4156	1907	2007	4397	3704	1820	1681
ENSG00000100599	RIN3	chr14	+	92513774	92688994	8683	138	186	136	128	155	124	113	125
ENSG00000169045	HNRNPH1	chr5	-	179614178	179634784	9480	15673	14453	13618	14626	18408	15985	13005	12559
ENSG00000173914	RBM4B	chr11	-	66664998	66677921	4325	964	850	835	818	1156	880	815	714
ENSG00000159763	PIP	chr7	+	143132077	143139746	585	2	0	0	6	3	0	0	0
ENSG00000184640	2020-09-09	chr17	+	77280569	77500596	12844	11852	10252	13834	14447	12740	9915	14863	14779
ENSG00000228393	LINC01004	chr7	-	104950315	105013044	1131	97	91	68	86	112	60	56	81
ENSG00000187609	EXD3	chr9	-	137306896	137423262	7626	1155	794	977	947	1186	1119	1050	842
ENSG00000161921	CXCL16	chr17	-	4733526	4739922	2794	2147	1978	725	802	2250	1800	863	689
ENSG00000197982	C1orf122	chr1	+	37806979	37809454	2231	637	388	424	401	464	486	408	272
ENSG00000115310	RTN4	chr2	-	54972187	55112621	6644	3450	2770	3226	3450	3214	2435	3212	2805
ENSG00000184508	HDDC3	chr15	-	90929964	90932569	2606	203	166	219	207	231	193	200	174
ENSG00000117523	PRRC2C	chr1	+	171485551	171593511	13921	7383	9046	7411	8019	9512	7552	6731	7642
ENSG00000145730	PAM	chr5	+	102753981	103031105	8846	1237	1131	1352	1356	1221	905	1406	1325
ENSG00000145592	RPL37	chr5	-	40825262	40835335	8153	11975	9284	10940	12316	9615	8589	16794	10170
ENSG00000235978	AC018816.3	chr3	-	4814294	4887293	1251	3	1	3	2	0	0	3	0
ENSG00000105953	OGDH	chr7	+	44606572	44709066	5210	2867	2729	2908	3255	3225	2513	3024	3113
ENSG00000106688	SLC1A1	chr9	+	4490444	4587469	3998	38	21	81	96	25	14	70	89
ENSG00000196712	NF1	chr17	+	31094927	31382116	26685	1740	1829	1752	1955	2220	1839	1865	1928
ENSG00000144218	AFF3	chr2	-	99545419	100142739	12737	41	28	45	57	27	21	36	27
ENSG00000108179	PPIF	chr10	+	79347469	79355337	2674	987	876	2825	2898	1009	951	2045	1779
ENSG00000140564	FURIN	chr15	+	90868592	90883458	4728	2424	2109	1179	1222	2367	1895	1168	975
ENSG00000198301	SDAD1	chr4	-	75940950	75990962	3491	713	884	873	925	1031	693	851	860
ENSG00000113492	AGXT2	chr5	-	34998101	35048135	3952	0	1	0	0	0	0	0	0
ENSG00000185495	RP11-504P24.3	chr1	+	223992743	224010612	4349	108	108	162	115	156	98	109	113
ENSG00000205517	RGL3	chr19	-	11384341	11419342	4358	141	108	165	146	204	161	156	116
ENSG00000206573	THUMPD3-AS1	chr3	-	9349689	9398579	6275	731	702	684	731	816	759	623	624
ENSG00000162496	DHRS3	chr1	-	12567910	12617731	3036	2298	2054	78	72	1449	1248	107	85
ENSG00000164897	TMUB1	chr7	-	151081080	151083546	2005	2006	1601	1362	1388	1971	1506	1281	1311
ENSG00000133313	CNDP2	chr18	+	74495816	74523454	11848	2495	2229	1460	1436	2779	2424	1415	1400
ENSG00000149499	EML3	chr11	-	62602218	62612765	5490	1631	1238	716	769	1673	1418	588	485
ENSG00000160323	ADAMTS13	chr9	+	133414358	133459402	5708	324	236	289	236	344	271	223	206
ENSG00000163590	PPM1L	chr3	+	160755602	161078907	12447	981	955	935	972	943	896	871	918
ENSG00000204304	PBX2	chr6	-	32184741	32190186	4344	2655	2342	1582	1804	2872	2344	1397	1185
ENSG00000163975	MFI2	chr3	-	196988621	197029816	8393	203	132	111	142	225	207	115	138
ENSG00000161920	MED11	chr17	+	4731428	4733610	1477	108	105	78	97	145	138	102	70
ENSG00000166439	RNF169	chr11	+	74748868	74842413	7823	481	457	534	623	629	490	594	666
ENSG00000108244	KRT23	chr17	-	40922696	40937634	2902	167	206	553	570	345	317	660	543
ENSG00000229043	AC091729.9	chr7	+	1160374	1165267	2002	280	309	294	373	464	333	294	287
ENSG00000236104	ZBTB22	chr6	-	33314406	33317942	2728	1222	803	714	685	1144	1006	842	729
ENSG00000249673	NOP14-AS1	chr4	+	2934899	2961738	7195	564	537	403	462	585	521	390	339
ENSG00000273008	RP11-351D16.3	chr10	-	43136824	43138334	1511	18	20	18	20	7	17	14	12
ENSG00000144674	GOLGA4	chr3	+	37243177	37366751	10737	2497	3119	3116	3738	3883	2913	3561	3925
ENSG00000169026	MFSD7	chr4	-	681829	689441	2644	24	23	20	14	31	10	15	12
ENSG00000106665	CLIP2	chr7	+	74289475	74405943	7315	254	209	190	247	241	211	151	214
ENSG00000214456	PLIN5	chr19	-	4522531	4535224	4815	23	15	27	31	29	26	29	31
ENSG00000135048	TMEM2	chr9	-	71683366	71816690	9625	2680	2657	2163	2329	3558	2874	2424	2319
ENSG00000185386	MAPK11	chr22	-	50263713	50270767	2688	509	422	162	175	548	436	170	154
ENSG00000183864	TOB2	chr22	-	41433492	41447023	4565	3702	3115	3039	3074	4251	3772	3646	3385
ENSG00000067900	ROCK1	chr18	-	20946906	21111851	11113	2569	2736	2389	2561	2958	2327	1983	2252
ENSG00000069956	MAPK6	chr15	+	51952106	52067372	6388	3361	3339	4454	4877	3645	3000	4407	4061
ENSG00000197771	MCMBP	chr10	-	119829404	119892556	6000	1477	1251	1713	1721	1552	1206	1356	1246
ENSG00000111799	COL12A1	chr6	-	75084326	75206051	12481	1234	1023	4442	4526	760	553	1440	1577
ENSG00000111665	CDCA3	chr12	-	6844793	6852066	5653	288	330	466	549	387	290	394	390
ENSG00000149292	TTC12	chr11	+	113314529	113383544	5302	190	158	131	213	192	173	127	145
ENSG00000143393	PI4KB	chr1	-	151291797	151327715	5456	4836	4210	3492	3622	5253	4155	3714	3410
ENSG00000225285	RP4-758J18.10	chr1	-	1430539	1434573	851	6	8	2	5	7	9	8	5
ENSG00000138587	MNS1	chr15	-	56421544	56465137	2504	28	33	105	156	34	26	87	121
ENSG00000179862	CITED4	chr1	-	40861051	40862366	1316	613	389	557	627	631	494	842	801
ENSG00000100031	GGT1	chr22	+	24583750	24629005	4434	20	13	23	3	27	16	20	19
ENSG00000119703	ZC2HC1C	chr14	+	75064170	75079987	4812	11	5	14	16	18	10	11	10
ENSG00000140382	HMG20A	chr15	+	77420412	77485607	6403	682	630	802	736	863	730	597	675
ENSG00000167306	MYO5B	chr18	-	49822813	50195093	10488	1205	1405	1426	1455	1753	1429	1971	2118
ENSG00000212123	PRR22	chr19	-	5782960	5784765	1806	37	27	15	30	19	32	14	15
ENSG00000159167	STC1	chr8	-	23841915	23854807	4149	745	799	1936	2211	839	696	2167	2182
ENSG00000274523	WBSCR16	chr7	-	75027122	75074228	4196	1994	1523	1536	1644	2149	1795	1466	1149
ENSG00000244468	RP11-206M11.7	chr3	+	149284782	149333653	551	49	70	20	21	147	106	2	3
ENSG00000020577	SAMD4A	chr14	+	54567097	54793315	12170	1214	1031	386	420	1029	794	345	368
ENSG00000132507	EIF5A	chr17	+	7306999	7312463	2815	3473	2775	3229	3271	3505	2777	3461	2779
ENSG00000259956	RBM15B	chr3	+	51391268	51397908	6641	1624	1427	1419	1406	2035	1653	1707	1532
ENSG00000004534	RBM6	chr3	+	49940007	50100045	7302	2096	1792	1474	1619	2318	2065	1655	1555
ENSG00000137834	SMAD6	chr15	+	66702228	66782848	8563	2160	1622	834	799	2133	1540	513	496
ENSG00000138449	SLC40A1	chr2	-	189560579	189583758	4330	5	1	1	1	0	0	0	1
ENSG00000198393	ZNF26	chr12	+	132986365	133032952	20863	434	346	316	392	493	396	284	303
ENSG00000070961	ATP2B1	chr12	-	89588049	89709300	9493	4518	4521	4209	4496	5627	4776	4215	4132
ENSG00000102870	ZNF629	chr16	-	30778449	30787202	6087	2227	2113	1556	1843	2321	2047	1545	1511
ENSG00000049239	H6PD	chr1	+	9234775	9271337	9321	2782	2484	2348	2460	2963	2462	2094	2280
ENSG00000224470	ATXN1L	chr16	+	71845991	71885268	8542	3093	2775	2228	2471	3510	2735	2370	2321
ENSG00000103671	TRIP4	chr15	+	64387748	64455303	3135	806	718	625	627	945	748	677	590
ENSG00000154114	TBCEL	chr11	+	121024072	121090775	7020	280	323	234	228	378	309	234	216
ENSG00000143494	VASH2	chr1	+	212950520	212992037	9086	109	113	65	67	101	124	52	54
ENSG00000077458	FAM76B	chr11	-	95768942	95790409	6042	347	351	327	370	437	401	306	292
ENSG00000061987	MON2	chr12	+	62466817	62600479	16014	1930	1738	2251	2451	2524	1999	2134	2189
ENSG00000138326	RPS24	chr10	+	78033760	78056812	4880	13428	14237	21855	24008	15580	13309	19354	16156
ENSG00000138346	DNA2	chr10	-	68414064	68472121	4867	203	175	440	484	181	169	276	309
ENSG00000107864	CPEB3	chr10	-	92046692	92291087	7928	190	162	217	172	231	209	202	249
ENSG00000259319	RP11-293M10.6	chr14	-	75423683	75427741	4059	47	35	39	67	50	68	40	52
ENSG00000007392	LUC7L	chr16	-	188969	229463	6176	2481	2243	1641	1655	2541	2277	1248	1157
ENSG00000204469	PRRC2A	chr6	+	31620720	31637771	9115	12332	10325	12833	13219	12935	10891	12035	12110
ENSG00000183914	DNAH2	chr17	+	7717354	7833744	17231	17	13	6	17	31	39	3	17
ENSG00000166473	PKD1L2	chr16	-	81100875	81220370	18637	256	206	90	84	332	285	120	100
ENSG00000272568	CTB-113D17.1	chr7	+	28979967	29013367	4916	5	6	5	4	5	8	2	7
ENSG00000215252	GOLGA8B	chr15	-	34525207	34588503	7670	347	284	229	210	389	435	154	158
ENSG00000067221	STOML1	chr15	-	73978923	73994622	10461	322	202	233	195	224	168	201	141
ENSG00000182004	SNRPE	chr1	+	203861603	203870550	1474	1862	1407	2040	2203	1769	1493	2025	1583
ENSG00000122512	PMS2	chr7	-	5973239	6009125	3936	761	787	766	758	895	868	626	691
ENSG00000175224	ATG13	chr11	+	46617527	46674818	7001	2692	2734	2211	2366	3436	2922	2539	2463
ENSG00000069399	BCL3	chr19	+	44747705	44760044	3242	1778	1568	774	897	2007	1681	1022	854
ENSG00000107984	DKK1	chr10	+	52314296	52318042	2206	2652	2035	2026	2138	2835	2475	1101	1120
ENSG00000196586	MYO6	chr6	+	75749192	75919537	8785	4743	4595	4037	4348	7472	5822	5325	5097
ENSG00000140022	STON2	chr14	-	81260656	81436465	6675	535	502	263	256	540	396	159	193
ENSG00000185246	PRPF39	chr14	+	45084099	45116282	4932	1323	1305	1001	1151	1595	1341	913	786
ENSG00000114805	PLCH1	chr3	-	155375580	155745067	7173	131	93	112	130	98	68	51	61
ENSG00000278540	ACACA	chr17	-	37084988	37406818	13008	1164	1177	1454	1613	1182	963	1476	1548
ENSG00000111012	CYP27B1	chr12	-	57762334	57768986	3440	49	57	66	68	50	68	75	55
ENSG00000164877	MICALL2	chr7	-	1428465	1459502	8843	3702	2821	2546	2601	4061	3345	2183	1850
ENSG00000005187	ACSM3	chr16	+	20610243	20797581	7822	30	40	29	38	22	24	15	31
ENSG00000085276	MECOM	chr3	-	169083499	169663618	9103	462	556	375	287	670	606	414	442
ENSG00000033178	UBA6	chr4	-	67612652	67701179	11432	985	856	1233	1467	976	957	1103	1181
ENSG00000110697	PITPNM1	chr11	-	67491768	67506263	6449	1698	1432	865	909	1902	1662	1198	1081
ENSG00000129071	MBD4	chr3	-	129430944	129440179	3356	1688	1806	1864	1926	2274	1753	1846	1811
ENSG00000183963	SMTN	chr22	+	31064105	31104757	10242	1073	977	982	1103	1064	905	946	858
ENSG00000123179	EBPL	chr13	-	49660723	49691475	1500	658	515	788	761	653	576	737	661
ENSG00000103056	SMPD3	chr16	-	68358325	68448688	7166	189	185	89	57	206	159	99	64
ENSG00000006432	MAP3K9	chr14	-	70722526	70809534	12386	2031	1766	1020	1183	2019	1649	959	1077
ENSG00000116830	TTF2	chr1	+	117060303	117107453	10181	1002	883	1729	1725	1041	829	969	1076
ENSG00000181754	AMIGO1	chr1	-	109504175	109509738	5144	779	690	359	389	893	782	440	411
ENSG00000154265	ABCA5	chr17	-	69244311	69327244	13158	2677	2660	2054	1984	3696	3071	2242	2290
ENSG00000010244	ZNF207	chr17	+	32350117	32381886	15834	2487	2747	2774	2832	3101	2609	2601	2649
ENSG00000261094	RP11-355O1.11	chr9	+	122937623	122940333	2674	63	84	61	69	150	131	58	61
ENSG00000141738	GRB7	chr17	+	39737927	39747291	3597	1234	961	451	486	1453	1195	533	480
ENSG00000108465	CDK5RAP3	chr17	+	47967810	47981774	6070	1168	950	683	704	1309	1194	747	607
ENSG00000128394	APOBEC3F	chr22	+	39040604	39053910	3242	2	3	1	1	2	1	0	0
ENSG00000140374	ETFA	chr15	-	76215355	76311472	5031	5453	4245	4061	4051	4973	4335	3734	3168
ENSG00000276023	DUSP14	chr17	+	37489831	37513501	2499	310	327	306	317	407	252	348	278
ENSG00000131368	MRPS25	chr3	-	15042460	15065335	5383	1042	845	943	996	1198	948	1107	925
ENSG00000184575	XPOT	chr12	+	64404350	64451127	7364	4150	4231	8130	8828	4691	4006	8735	8687
ENSG00000109787	KLF3	chr4	+	38664196	38701042	6297	1518	1478	2080	2243	1598	1477	2351	2342
ENSG00000186193	SAPCD2	chr9	-	137062124	137070588	3848	1630	1030	1636	1732	1439	1144	1444	1317
ENSG00000155545	MIER3	chr5	-	56919602	56971675	5763	998	965	824	983	1209	1017	829	771
ENSG00000002834	LASP1	chr17	+	38869859	38921770	7061	5592	4556	4035	4139	5600	4955	4021	3572
ENSG00000109180	OCIAD1	chr4	+	48805212	48861817	4714	1907	1933	2084	2162	2088	2031	2024	1855
ENSG00000272391	POM121C	chr7	-	75416787	75486271	8767	2383	2319	2215	2267	2873	2274	2298	2268
ENSG00000196295	AC005154.6	chr7	-	30516309	30594809	22965	658	519	689	807	822	638	846	863
ENSG00000173020	ADRBK1	chr11	+	67266410	67286556	6665	6416	5135	5458	5754	7206	5835	6803	6177
ENSG00000129028	THAP10	chr15	-	70881342	70892785	2399	197	187	159	160	188	151	125	135
ENSG00000165671	NSD1	chr5	+	177133025	177300215	15242	4023	3793	4962	5091	4744	3898	4692	4897
ENSG00000100479	POLE2	chr14	-	49643555	49688422	2955	193	191	294	263	203	154	156	190
ENSG00000182240	BACE2	chr21	+	41167801	41282518	9619	1188	1017	787	796	971	778	463	528
ENSG00000169499	PLEKHA2	chr8	+	38901235	38973909	6325	574	560	351	427	800	597	402	327
ENSG00000283431	AC099654.6	chr7	-	57163168	57166024	2857	0	0	0	0	0	0	0	0
ENSG00000182963	GJC1	chr17	-	44798448	44830816	8660	5	1	0	6	8	5	7	2
ENSG00000056998	GYG2	chrX	+	2828788	2882818	3646	215	239	230	244	202	176	187	182
ENSG00000196498	NCOR2	chr12	-	124324415	124567589	13975	8427	7734	6709	6917	9479	7454	6550	6884
ENSG00000172731	LRRC20	chr10	-	70298970	70382650	3625	483	385	442	501	419	379	367	337
ENSG00000070614	NDST1	chr5	+	150485818	150558211	9529	2271	2050	1048	1095	2021	1621	676	739
ENSG00000158710	TAGLN2	chr1	-	159918107	159925732	2487	5665	4308	7617	7623	5977	5053	6558	5701
ENSG00000105323	HNRNPUL1	chr19	+	41262496	41307598	6543	11448	10861	13112	13848	14091	11291	12471	12912
ENSG00000081870	HSPB11	chr1	-	53916574	53945929	3236	233	162	130	159	246	321	157	148
ENSG00000138604	GLCE	chr15	+	69160584	69272217	6630	621	640	811	837	805	609	947	1024
ENSG00000198040	ZNF84	chr12	+	133037292	133063304	9520	1166	1290	993	1138	1288	1025	823	847
ENSG00000169564	PCBP1	chr2	+	70087454	70089203	1750	1505	1506	1241	1395	1503	1282	1697	1394
ENSG00000196705	ZNF431	chr19	+	21142024	21196053	14132	618	540	517	569	789	588	516	535
ENSG00000197312	DDI2	chr1	+	15617500	15669044	12136	1994	1764	1579	1800	2290	1829	1753	1844
ENSG00000103260	METRN	chr16	+	715115	719655	3692	4650	2591	3195	3013	3586	3202	2999	2494
ENSG00000068079	IFI35	chr17	+	43006725	43014456	1973	439	392	275	231	451	413	401	297
ENSG00000026559	KCNG1	chr20	-	51003656	51023129	5437	131	91	99	90	78	51	50	33
ENSG00000180304	OAZ2	chr15	-	64687573	64703281	7671	1744	1306	1503	1659	1626	1428	1341	1133
ENSG00000072210	ALDH3A2	chr17	+	19648136	19677598	6457	883	710	1146	1234	1038	785	1064	1126
ENSG00000114867	EIF4G1	chr3	+	184314495	184335358	8257	17977	16861	15199	16402	19886	16446	14937	14711
ENSG00000132824	SERINC3	chr20	-	44496221	44522109	4683	4575	4375	4262	4569	5476	4785	4285	4154
ENSG00000157778	PSMG3	chr7	-	1567330	1571005	1960	946	652	807	757	754	693	700	553
ENSG00000106571	GLI3	chr7	-	41960950	42237870	9239	642	769	780	778	687	611	581	577
ENSG00000134508	CABLES1	chr18	+	23134564	23260467	6654	1412	1180	908	892	1796	1492	983	950
ENSG00000125629	INSIG2	chr2	+	118088452	118110997	3950	346	263	245	206	286	250	180	162
ENSG00000188227	ZNF793	chr19	+	37506939	37548762	12007	265	235	359	392	287	227	307	321
ENSG00000215712	TMEM242	chr6	-	157289386	157323601	4644	135	134	165	218	163	136	196	124
ENSG00000116539	ASH1L	chr1	-	155335268	155562807	13296	2793	3038	2919	3291	3686	3027	3133	3594
ENSG00000132300	PTCD3	chr2	+	86106182	86142157	10164	1450	1343	1722	1713	1778	1434	1530	1475
ENSG00000114450	GNB4	chr3	-	179396089	179451590	7035	73	68	100	107	47	63	104	85
ENSG00000126001	CEP250	chr20	+	35455164	35519280	16295	967	853	885	1035	957	765	860	886
ENSG00000141753	IGFBP4	chr17	+	40443461	40457731	2200	3463	2742	6481	7004	4807	4058	11682	10627
ENSG00000247092	SNHG10	chr14	-	95532297	95534872	1945	200	150	191	193	198	183	154	101
ENSG00000184988	TMEM106A	chr17	+	43211835	43220041	3577	17	10	25	22	19	18	20	24
ENSG00000153558	FBXL2	chr3	+	33277025	33403662	7664	177	161	114	105	189	105	82	68
ENSG00000166326	TRIM44	chr11	+	35662805	35818007	13077	2735	2601	2485	2649	2785	2438	2310	2263
ENSG00000270885	RASL10B	chr17	+	35731649	35743521	3502	17	13	9	15	58	29	11	9
ENSG00000114745	GORASP1	chr3	-	39096659	39108363	6256	2175	1704	1163	1233	2357	2014	1240	1145
ENSG00000174939	ASPHD1	chr16	+	29900375	29919864	2312	73	40	38	54	72	83	71	33
ENSG00000166173	LARP6	chr15	-	70829130	70854159	5554	392	328	128	89	394	396	89	63
ENSG00000171132	PRKCE	chr2	+	45651345	46187990	9908	685	695	612	662	789	604	654	698
ENSG00000178913	TAF7	chr5	-	141260225	141320821	2723	4575	4235	4445	4608	4985	4383	4385	4065
ENSG00000136237	RAPGEF5	chr7	-	22118238	22357144	10245	165	159	191	202	158	131	167	157
ENSG00000109046	WSB1	chr17	+	27294076	27315926	8602	3898	3947	4283	4562	5063	4233	4515	4395
ENSG00000131446	MGAT1	chr5	-	180784782	180815652	11576	2687	2020	1744	1782	2430	2155	1817	1524
ENSG00000272141	RP11-465B22.8	chr1	+	1169357	1170343	987	301	165	151	180	208	265	131	95
ENSG00000179886	TIGD5	chr8	+	143597835	143603224	5390	653	416	347	363	632	513	424	330
ENSG00000263618	RP11-527H14.4	chr18	+	14903580	14915628	916	0	0	0	0	0	0	0	0
ENSG00000212901	KRTAP3-1	chr17	-	41008521	41019324	725	20	19	2	6	23	29	14	3
ENSG00000103769	RAB11A	chr15	+	65726054	65891991	5682	5342	5537	5221	5656	5910	5059	5609	4710
ENSG00000181619	GPR135	chr14	-	59429022	59465342	4977	49	86	42	67	52	32	37	54
ENSG00000064932	SBNO2	chr19	-	1107636	1174283	6626	2826	2393	2539	2542	3349	2682	3022	3130
ENSG00000184012	TMPRSS2	chr21	-	41464551	41531116	6117	3194	2566	355	337	2366	2151	273	247
ENSG00000143420	ENSA	chr1	-	150600851	150629612	5493	10957	9707	9847	10580	11347	9880	9186	7920
ENSG00000120889	TNFRSF10B	chr8	-	23020133	23069179	5158	1406	1098	1601	1654	1450	1355	1702	1428
ENSG00000132485	ZRANB2	chr1	-	71063291	71081297	4993	1173	1109	1291	1288	1362	1128	1269	1087
ENSG00000153291	SLC25A27	chr6	+	46652915	46678193	3288	16	11	6	17	14	21	10	7
ENSG00000137801	THBS1	chr15	+	39581079	39599466	9158	5553	5619	7655	8428	5179	3913	4831	4954
ENSG00000117036	ETV3	chr1	-	157121191	157138474	6707	1146	1118	1011	1105	1207	1098	1100	991
ENSG00000110172	CHORDC1	chr11	-	90201160	90223364	10655	472	507	373	457	526	480	433	434
ENSG00000149177	PTPRJ	chr11	+	47980558	48170841	9620	2250	2086	1140	1139	2687	2273	1040	1017
ENSG00000002822	MAD1L1	chr7	-	1815793	2233243	7230	798	737	930	914	917	687	930	861
ENSG00000071189	SNX13	chr7	-	17790761	17940501	16418	922	936	1098	1235	1156	994	1134	1256
ENSG00000166946	CCNDBP1	chr15	+	43185118	43197176	6654	818	751	658	587	929	800	657	564
ENSG00000162599	NFIA	chr1	+	60865259	61462793	10872	10	23	20	16	0	1	4	3
ENSG00000152117	AC093838.4	chr2	+	131492813	131521573	3914	1328	1077	1097	1193	1592	1234	1059	1079
ENSG00000134294	SLC38A2	chr12	-	46358189	46372867	6602	8560	7708	13899	14662	11106	9629	19504	17654
ENSG00000047346	FAM214A	chr15	-	52581317	52709817	9832	3332	3069	2069	2181	3631	3077	2236	2205
ENSG00000151151	IPMK	chr10	-	58191517	58267934	6133	336	372	288	373	414	305	268	267
ENSG00000162433	AK4	chr1	+	65147549	65232145	7578	252	309	632	573	272	261	389	428
ENSG00000148773	MKI67	chr10	-	128096659	128126385	12807	2443	3037	5485	6165	2759	2187	3571	4624
ENSG00000090539	CHRD	chr3	+	184380073	184390736	6620	364	280	40	43	667	466	17	23
ENSG00000180921	FAM83H	chr8	-	143723933	143733801	5654	10843	8465	6653	7230	10990	8799	6436	6289
ENSG00000271533	RP3-368A4.6	chrX	-	74209976	74213660	3685	244	196	151	178	386	299	165	144
ENSG00000278903	CH507-145C22.1	chr21	+	6318434	6360415	3405	22	17	41	44	32	15	24	15
ENSG00000156299	TIAM1	chr21	-	31118416	31559977	8751	411	425	935	1056	372	234	706	721
ENSG00000103319	EEF2K	chr16	+	22206282	22288732	8020	1055	1049	1132	1320	1182	950	926	836
ENSG00000185670	ZBTB3	chr11	-	62748319	62754188	3348	344	360	332	314	422	371	343	328
ENSG00000182054	IDH2	chr15	-	90083045	90102504	2814	7748	7212	5346	5240	7997	6493	4018	3905
ENSG00000187266	EPOR	chr19	-	11377205	11384342	3079	252	257	238	232	454	371	223	190
ENSG00000101337	TM9SF4	chr20	+	32109506	32167258	5415	2930	3165	2586	2904	3488	2861	2710	2556
ENSG00000076641	PAG1	chr8	-	80967810	81112068	11023	88	92	36	46	81	69	49	48
ENSG00000019485	PRDM11	chr11	+	45095806	45235124	13954	272	263	243	193	292	255	211	182
ENSG00000171943	SRGAP2C	chr1	+	121184810	121392822	7311	219	228	293	285	255	255	229	241
ENSG00000111358	GTF2H3	chr12	+	123633739	123662606	3996	936	681	1162	1221	961	859	974	765
ENSG00000114670	NEK11	chr3	+	131026850	131350465	5355	199	242	210	203	288	209	198	187
ENSG00000142156	COL6A1	chr21	+	45981737	46005050	5343	254	212	301	260	243	193	113	157
ENSG00000099381	SETD1A	chr16	+	30957294	30985116	6903	2579	2283	1998	2194	2683	2134	1961	1989
ENSG00000123983	ACSL3	chr2	+	222860934	222944639	7240	4704	5033	4423	4651	5811	4792	4934	4642
ENSG00000138772	ANXA3	chr4	+	78551519	78610451	5123	1598	1585	735	690	2019	1615	1094	915
ENSG00000180423	HARBI1	chr11	-	46602861	46617909	2662	146	82	107	104	160	124	122	125
ENSG00000136802	LRRC8A	chr9	+	128882112	128918039	5230	2906	2663	1966	2115	3201	2340	1608	1771
ENSG00000169105	CHST14	chr15	+	40470998	40474571	3574	530	372	340	395	568	501	276	273
ENSG00000155846	PPARGC1B	chr5	+	149730298	149855022	12889	142	173	201	222	189	177	208	210
ENSG00000160299	PCNT	chr21	+	46324122	46445769	11660	3386	3218	2985	3407	3479	2862	2720	2954
ENSG00000132535	DLG4	chr17	-	7189890	7219702	5746	150	110	198	175	146	109	85	109
ENSG00000087266	SH3BP2	chr4	+	2793023	2841098	13968	3011	2490	2607	2846	3528	2984	2693	2360
ENSG00000183580	FBXL7	chr5	+	15500196	15939795	4854	1	0	0	0	0	1	3	0
ENSG00000128510	CPA4	chr7	+	130293134	130324180	3958	4	2	9	4	2	1	4	3
ENSG00000263001	GTF2I	chr7	+	74657667	74760692	10438	1481	1594	1263	1406	1940	1630	1306	1303
ENSG00000022277	RTFDC1	chr20	+	56468585	56519449	4063	2960	2913	2144	2297	3093	2666	1978	1791
ENSG00000078687	TNRC6C	chr17	+	78004168	78108835	11058	711	819	833	828	944	768	1124	1141
ENSG00000247708	STX18-AS1	chr4	+	4542131	4710938	6107	24	11	16	24	18	15	25	25
ENSG00000141425	RPRD1A	chr18	-	35984387	36067576	8442	994	837	1486	1643	1092	905	1288	1310
ENSG00000270605	RP5-1092A3.4	chr1	-	28239509	28241453	1945	41	38	59	48	47	39	61	42
ENSG00000105373	GLTSCR2	chr19	+	47745522	47757058	5341	12154	9696	11776	12518	12834	10760	13043	12215
ENSG00000135503	ACVR1B	chr12	+	51951667	51997078	5690	1722	1576	1750	1840	2014	1798	1786	1735
ENSG00000130725	UBE2M	chr19	-	58555712	58558960	1831	2633	1906	2095	2163	2377	2033	2459	1963
ENSG00000169032	MAP2K1	chr15	+	66386817	66492312	3759	1041	898	788	882	1145	932	863	757
ENSG00000105717	PBX4	chr19	-	19561707	19618916	2554	119	120	40	80	114	83	62	78
ENSG00000179403	VWA1	chr1	+	1434861	1442882	5065	1865	1288	832	782	1839	1447	906	806
ENSG00000138621	PPCDC	chr15	+	75023555	75117462	3781	502	462	460	514	545	488	333	328
ENSG00000165125	TRPV6	chr7	-	142871203	142885762	11925	19	16	5	2	8	18	0	2
ENSG00000151208	DLG5	chr10	-	77790791	77926526	10271	2520	2523	4917	5395	3007	2440	4931	4879
ENSG00000204681	GABBR1	chr6	-	29555629	29633976	8470	554	517	331	339	391	314	103	112
ENSG00000142039	CCDC97	chr19	+	41310189	41324883	3821	1533	1298	1438	1461	1977	1497	1647	1639
ENSG00000174306	ZHX3	chr20	-	41178448	41317672	11621	1690	1637	1225	1391	1742	1468	1158	1230
ENSG00000253537	PCDHGA7	chr5	+	141382739	141512979	5443	24	61	39	60	54	39	63	58
ENSG00000105514	RAB3D	chr19	-	11322046	11346270	4417	3132	2731	2634	2665	3572	3105	3241	2974
ENSG00000245694	CRNDE	chr16	-	54918863	54929189	2250	617	426	620	701	573	484	603	464
ENSG00000135862	LAMC1	chr1	+	183023460	183145592	8406	4408	4530	2570	2793	3738	2886	2230	2357
ENSG00000197912	SPG7	chr16	+	89490917	89557768	11924	6381	5371	3784	3941	7412	6146	4012	4136
ENSG00000169375	SIN3A	chr15	-	75369379	75455842	12453	3390	3873	3890	4255	4293	3562	3283	3494
ENSG00000185885	IFITM1	chr11	+	313506	315272	1080	372	343	128	121	416	299	283	142
ENSG00000172086	KRCC1	chr2	-	88027205	88055729	1753	1015	910	864	928	1089	1018	888	862
ENSG00000113971	NPHP3	chr3	-	132680609	132722442	9404	347	304	305	303	476	360	230	217
ENSG00000145882	PCYOX1L	chr5	+	149358007	149369653	6069	514	424	725	698	600	515	525	609
ENSG00000143228	NUF2	chr1	+	163266576	163355764	3362	218	194	560	570	208	136	527	493
ENSG00000162065	TBC1D24	chr16	+	2475118	2505734	9241	797	628	427	548	813	608	388	429
ENSG00000236675	MTX1P1	chr1	+	155230975	155234325	838	33	48	91	92	42	49	159	172
ENSG00000171016	PYGO1	chr15	-	55538890	55588947	8594	44	30	41	40	22	25	20	22
ENSG00000125510	OPRL1	chr20	+	64080173	64100643	3549	64	58	38	43	58	49	32	34
ENSG00000160213	CSTB	chr21	-	43772512	43776445	2490	3818	3091	2199	2414	3651	3133	2891	2145
ENSG00000078814	MYH7B	chr20	+	34975403	35002437	7931	76	65	64	65	108	92	53	69
ENSG00000256683	ZNF350	chr19	-	51964343	51986856	4539	373	370	302	314	480	319	258	305
ENSG00000147642	SYBU	chr8	-	109573978	109691791	7024	124	73	288	326	141	96	500	419
ENSG00000140092	FBLN5	chr14	-	91869412	91947987	4973	0	3	0	0	1	0	0	3
ENSG00000243970	PPIEL	chr1	-	39531838	39558707	813	40	45	33	29	39	28	26	33
ENSG00000163714	U2SURP	chr3	+	142964497	143060546	11118	2789	2895	2644	2800	3699	3112	2336	2415
ENSG00000060656	PTPRU	chr1	+	29236516	29326813	6682	4256	3548	2747	2789	3986	3181	2124	2061
ENSG00000136235	GPNMB	chr7	+	23235967	23275108	5956	103	106	101	98	107	102	229	158
ENSG00000114529	C3orf52	chr3	+	112086335	112131004	6021	140	159	150	141	201	219	157	137
ENSG00000168209	DDIT4	chr10	+	72273920	72276036	2058	1191	726	1137	1202	922	841	1343	978
ENSG00000158457	TSPAN33	chr7	+	129144892	129169697	2750	125	84	141	92	141	108	123	105
ENSG00000126464	PRR12	chr19	+	49591643	49626439	7093	3240	2667	2518	2560	3950	3003	2577	2635
ENSG00000141232	TOB1	chr17	-	50862223	50867978	2521	5608	5528	5695	6464	6613	5529	7991	7679
ENSG00000040199	PHLPP2	chr16	-	71637835	71724701	12493	1231	1140	1008	1031	1327	1118	828	847
ENSG00000068323	TFE3	chrX	-	49028726	49043486	4283	2172	1870	1204	1385	2059	1751	1166	1126
ENSG00000250753	RP11-241F15.10	chr4	+	49579833	49580189	357	3	3	2	5	6	8	2	3
ENSG00000148143	ZNF462	chr9	+	106863097	107013634	12259	134	137	204	241	174	127	180	232
ENSG00000135414	GDF11	chr12	+	55743280	55757278	8657	1154	849	540	624	1173	898	488	358
ENSG00000143028	SYPL2	chr1	+	109466628	109482137	3963	16	21	4	3	17	14	4	4
ENSG00000158941	CCAR2	chr8	+	22604632	22621514	6534	1717	1421	1222	1273	1929	1587	1465	1330
ENSG00000112972	HMGCS1	chr5	-	43289395	43313512	4702	894	919	1023	1126	1180	1018	1348	1170
ENSG00000198369	SPRED2	chr2	-	65310851	65432637	5154	1583	1606	1729	1783	1742	1313	1385	1260
ENSG00000109452	INPP4B	chr4	-	142023160	142847432	14153	2235	2531	3241	3452	3813	3285	3870	3933
ENSG00000135750	KCNK1	chr1	+	233614004	233672512	3627	749	682	1030	1042	786	663	1191	1083
ENSG00000089053	ANAPC5	chr12	-	121308245	121399896	12304	5125	4865	4594	4997	5985	5136	4322	4083
ENSG00000141279	NPEPPS	chr17	+	47522942	47623276	11514	2953	2914	2825	3124	3938	3277	3119	3029
ENSG00000272758	RP11-299J3.8	chr3	+	122416207	122443180	2891	76	51	66	75	119	87	83	70
ENSG00000247373	RP11-486O12.2	chr12	-	123575891	123585115	8279	141	101	107	150	173	168	146	165
ENSG00000075151	EIF4G3	chr1	-	20806292	21176888	9596	2926	3072	2925	3266	3320	2479	2805	2827
ENSG00000104154	SLC30A4	chr15	-	45479611	45522807	8073	116	77	58	68	131	140	88	93
ENSG00000196247	ZNF107	chr7	+	64666083	64711582	7162	519	711	696	782	724	622	516	622
ENSG00000272140	RP11-574K11.29	chr10	-	73703735	73713581	1192	17	39	21	31	34	36	22	21
ENSG00000141294	LRRC46	chr17	+	47831627	47837713	2820	135	127	92	75	145	90	59	54
ENSG00000262580	RP11-334C17.5	chr17	-	80200673	80205949	5122	165	133	110	108	183	159	165	114
ENSG00000167588	GPD1	chr12	+	50103819	50111319	3991	17	11	11	11	21	23	15	11
ENSG00000224078	SNHG14	chr15	+	24978583	25419462	36573	6	2	4	5	14	8	9	12
ENSG00000004478	FKBP4	chr12	+	2794953	2805423	5180	4522	4080	5851	6002	4688	3850	5994	5304
ENSG00000123240	OPTN	chr10	+	13099449	13138308	5138	1332	1405	491	518	1286	1157	658	625
ENSG00000196663	TECPR2	chr14	+	102362963	102502481	9384	1336	1071	1025	1005	1447	1267	921	924
ENSG00000166200	COPS2	chr15	-	49106068	49155661	7510	1343	1587	1739	2027	1687	1389	1727	1834
ENSG00000158109	TPRG1L	chr1	+	3625002	3630127	2414	1066	837	678	683	886	765	687	649
ENSG00000011105	TSPAN9	chr12	+	3077355	3286564	5714	1325	837	943	931	1016	777	634	580
ENSG00000173230	GOLGB1	chr3	-	121663199	121749767	11865	4961	6125	4354	4706	6695	5236	4184	4969
ENSG00000138028	CGREF1	chr2	-	27098889	27119115	4039	227	159	305	338	202	144	281	264
ENSG00000068383	INPP5A	chr10	+	132537820	132783480	3706	1403	1324	686	684	1605	1206	631	590
ENSG00000135931	ARMC9	chr2	+	231198546	231374837	9661	517	430	568	592	608	434	458	471
ENSG00000172893	DHCR7	chr11	-	71428193	71452868	4160	3408	3177	4552	4755	3682	2885	5821	5326
ENSG00000164574	GALNT10	chr5	+	154190730	154420984	10496	2202	1948	1847	1881	2511	2067	1721	1783
ENSG00000049618	ARID1B	chr6	+	156777374	157210779	16869	1555	1461	1560	1667	1652	1399	1425	1562
ENSG00000180340	FZD2	chr17	+	44557459	44559570	2112	704	519	258	295	856	746	265	241
ENSG00000147118	ZNF182	chrX	-	47974851	48003978	3587	208	223	245	229	223	222	187	196
ENSG00000175602	CCDC85B	chr11	+	65890112	65891635	1524	893	562	861	919	790	678	925	707
ENSG00000130402	ACTN4	chr19	+	38647649	38731583	6098	18788	17779	18274	19337	22226	16541	19927	19613
ENSG00000224652	LINC00885	chr3	+	196142636	196160890	1828	78	86	47	44	69	69	42	42
ENSG00000256223	ZNF10	chr12	+	133130575	133159465	5541	77	84	107	98	83	62	79	79
ENSG00000259943	RP1-39G22.7	chr1	-	40256427	40257967	1541	190	145	168	148	205	146	185	146
ENSG00000125691	RPL23	chr17	-	38847865	38853843	5979	7566	7029	9669	10344	8157	6996	9778	8524
ENSG00000132716	DCAF8	chr1	-	160215715	160262531	7587	715	628	705	786	967	850	793	668
ENSG00000111271	ACAD10	chr12	+	111686056	111757107	8931	995	870	871	854	1150	876	816	779
ENSG00000204439	C6orf47	chr6	-	31658298	31660772	2475	731	562	490	444	739	624	419	365
ENSG00000233016	SNHG7	chr9	-	136721366	136728184	4345	3753	2013	3210	3210	3786	3556	3841	3009
ENSG00000260051	LA16c-390E6.4	chr16	+	1451760	1452653	570	77	78	30	49	56	51	19	28
ENSG00000182584	ACTL10	chr20	+	33666498	33668525	2028	135	67	77	85	129	95	84	57
ENSG00000112378	PERP	chr6	-	138088505	138107511	4290	7681	7219	9178	9954	9165	7706	11789	11241
ENSG00000263740	RN7SL4P	chr3	+	15738515	15738809	295	39	55	42	47	20	21	68	49
ENSG00000124177	CHD6	chr20	-	41402101	41618494	14126	6445	6416	6220	6924	7632	6273	6217	6594
ENSG00000156639	ZFAND3	chr6	+	37819499	38154624	4036	4081	3646	2603	2669	4285	3560	2695	2542
ENSG00000135164	DMTF1	chr7	+	87152361	87196337	9417	1767	1752	1889	1884	2142	1664	1682	1668
ENSG00000187605	TET3	chr2	+	73986404	74108176	12271	2907	2756	3198	3532	3371	2790	3952	3758
ENSG00000137171	KLC4	chr6	+	43040777	43075099	6421	872	727	648	653	865	713	539	485
ENSG00000116754	SRSF11	chr1	+	70205682	70253052	8473	2971	3030	3089	3141	3887	3134	2962	2797
ENSG00000152558	TMEM123	chr11	-	102396332	102470384	4647	3011	2700	2251	2421	3059	2613	1670	1755
ENSG00000111737	RAB35	chr12	-	120095095	120117502	4022	3337	2704	2719	2793	3512	2972	2913	2676
ENSG00000157625	TAB3	chrX	-	30827442	30975084	12711	1324	1407	913	973	1862	1435	736	909
ENSG00000107731	UNC5B	chr10	+	71212570	71302864	6841	385	314	657	661	395	341	1121	1057
ENSG00000267053	CTD-3162L10.1	chr19	+	36304580	36312668	2674	0	0	1	0	2	0	0	2
ENSG00000100403	ZC3H7B	chr22	+	41301522	41360147	10525	3122	2576	2583	2732	3689	3101	2722	2708
ENSG00000148158	SNX30	chr9	+	112750838	112881671	11578	920	961	1244	1282	1345	1026	1453	1458
ENSG00000154310	TNIK	chr3	-	171061339	171460408	8523	70	80	222	219	125	65	231	192
ENSG00000135679	MDM2	chr12	+	68808172	68850686	13273	2876	2831	3185	3582	3129	2468	3859	3633
ENSG00000168807	SNTB2	chr16	+	69187129	69309052	9875	1669	1482	1266	1382	1884	1546	1307	1242
ENSG00000117472	TSPAN1	chr1	+	46175073	46185958	2366	1163	915	536	573	1006	820	421	365
ENSG00000126460	PRRG2	chr19	+	49580646	49591015	1701	175	155	99	103	200	174	126	99
ENSG00000272894	RP5-1159O4.1	chr7	-	7552462	7566996	1730	119	128	115	117	206	149	91	78
ENSG00000166347	CYB5A	chr18	-	74250847	74292016	9313	865	613	499	493	766	709	443	327
ENSG00000109475	RPL34	chr4	+	108620566	108630412	3393	7020	5373	6992	7629	6330	5794	7753	5156
ENSG00000171617	ENC1	chr5	-	74627406	74641424	5858	3159	2727	1523	1802	2808	2292	1436	1398
ENSG00000156171	DRAM2	chr1	-	111117333	111140216	3138	453	462	621	633	502	402	557	573
ENSG00000132254	ARFIP2	chr11	-	6474683	6481479	5312	1163	1072	1170	1189	1142	1011	1073	1023
ENSG00000106123	EPHB6	chr7	+	142855061	142871094	5325	46	24	34	31	33	16	12	9
ENSG00000141527	CARD14	chr17	+	80169992	80209331	8208	300	275	151	192	240	212	133	140
ENSG00000151136	BTBD11	chr12	+	107318413	107659642	7924	259	235	136	137	259	157	122	85
ENSG00000132549	VPS13B	chr8	+	99013266	99877580	16716	1977	1945	2274	2463	2323	1882	2024	2240
ENSG00000177383	MAGEF1	chr3	-	184710367	184712002	1636	1729	1331	1697	1729	1761	1485	1872	1559
ENSG00000223959	AFG3L1P	chr16	+	89972586	90002161	9532	1140	1339	1001	1060	1510	1162	976	1025
ENSG00000112312	GMNN	chr6	+	24774931	24786099	2476	309	255	482	533	318	266	304	324
ENSG00000147403	RPL10	chrX	+	154389955	154409168	4825	21047	15402	27926	28840	19409	17030	25214	19755
ENSG00000115380	EFEMP1	chr2	-	55865967	55924139	3962	462	537	548	598	988	804	610	715
ENSG00000205937	RNPS1	chr16	-	2253116	2268412	8582	5723	4963	4721	4788	5923	4763	3448	3452
ENSG00000197702	PARVA	chr11	+	12377185	12530801	8294	1295	1397	1313	1364	1588	1214	1296	1308
ENSG00000131188	PRR7	chr5	+	177446445	177456286	1772	1027	932	744	811	985	885	543	541
ENSG00000162144	CYB561A3	chr11	-	61348745	61362299	10597	575	392	439	449	460	473	425	429
ENSG00000110395	CBL	chr11	+	119206276	119308149	11231	1209	977	1085	1329	1290	1069	1143	1210
ENSG00000152939	MARVELD2	chr5	+	69415112	69444330	4898	1880	1905	1985	2341	2126	1821	2146	1914
ENSG00000174680	GRIK1-AS1	chr21	+	29748175	29764002	1330	0	0	0	0	0	0	0	0
ENSG00000018408	WWTR1	chr3	-	149517235	149736714	8413	774	730	569	560	1039	857	621	607
ENSG00000114857	NKTR	chr3	+	42600614	42648741	17356	2024	2028	1907	2136	2618	2109	1646	1841
ENSG00000270168	LA16c-380H5.3	chr16	+	2988256	3002016	2062	159	93	172	175	133	143	149	95
ENSG00000065320	NTN1	chr17	+	9021542	9244000	6383	411	387	841	768	419	351	771	726
ENSG00000166012	TAF1D	chr11	-	93729948	93784391	8420	685	800	633	742	937	871	580	572
ENSG00000260653	RP11-114G11.5	chr7	+	57404771	57416203	3154	1	1	0	0	0	0	0	0
ENSG00000170776	AKAP13	chr15	+	85380571	85749358	20280	2649	2827	2161	2431	3382	2552	2200	2435
ENSG00000138641	HERC3	chr4	+	88521048	88708542	8634	546	482	344	450	664	559	365	379
ENSG00000182117	NOP10	chr15	-	34341713	34343177	554	933	598	1079	1065	824	663	1271	835
ENSG00000188596	CFAP54	chr12	+	96489571	96875555	12719	2	9	2	0	5	4	7	0
ENSG00000052795	FNIP2	chr4	+	158769138	158908049	10868	181	234	286	287	192	159	315	367
ENSG00000178741	COX5A	chr15	-	74919791	74938168	1411	2522	2005	2462	2616	2505	2141	2408	1891
ENSG00000125834	STK35	chr20	+	2101611	2177038	7055	1628	1481	1608	1589	1760	1255	1409	1478
ENSG00000279672	CMB9-55F22.1	chr11	+	779617	780755	1139	22	39	29	30	31	24	21	28
ENSG00000121858	TNFSF10	chr3	-	172505508	172523507	3473	150	162	106	157	233	157	219	156
ENSG00000183793	NPIPA5	chr16	-	15363624	15381047	1520	7	3	1	3	2	0	5	2
ENSG00000106603	COA1	chr7	-	43608456	43729717	11820	963	674	1279	1282	962	738	1074	1025
ENSG00000250986	AC141928.1	chr4	-	3758748	3763390	4525	282	254	86	113	263	245	78	109
ENSG00000007933	FMO3	chr1	+	171090877	171117819	3463	1	0	0	0	0	0	0	0
ENSG00000110955	ATP5B	chr12	-	56638175	56646068	2322	9625	7551	13084	13288	9495	8468	12005	10694
ENSG00000154978	VOPP1	chr7	-	55436056	55572988	5364	1593	1149	1246	1320	1633	1378	1238	1248
ENSG00000196535	MYO18A	chr17	-	29073517	29180412	10752	1947	1779	1142	1291	2245	1910	1414	1459
ENSG00000116127	ALMS1	chr2	+	73385758	73610793	14054	828	948	962	1007	1090	812	899	955
ENSG00000013503	POLR3B	chr12	+	106357658	106510198	4858	251	212	303	288	280	205	297	283
ENSG00000113441	LNPEP	chr5	+	96935394	97037515	15266	2099	2250	1922	2161	2575	2070	1939	2110
ENSG00000078401	EDN1	chr6	+	12290363	12297194	2033	1016	958	753	771	712	530	322	304
ENSG00000177733	HNRNPA0	chr5	-	137745651	137754376	8726	8978	5527	5703	6069	7593	6594	5937	5049
ENSG00000198618	PPIAP22	chr21	+	18857779	18858276	498	1061	1579	1236	1287	1353	977	1358	1069
ENSG00000087053	MTMR2	chr11	-	95832882	95925315	6119	328	320	356	381	365	268	298	310
ENSG00000204267	TAP2	chr6	-	32821833	32838780	6390	321	320	123	126	302	202	175	170
ENSG00000187051	RPS19BP1	chr22	-	39529093	39532855	3763	824	508	706	674	770	657	763	550
ENSG00000124313	IQSEC2	chrX	-	53232876	53321324	6962	1209	1010	584	656	1474	1224	655	598
ENSG00000114853	ZBTB47	chr3	+	42653684	42665854	3781	139	125	128	152	192	168	119	115
ENSG00000205903	ZNF316	chr7	+	6637322	6656432	5811	4028	2902	2774	2881	3868	3187	2716	2480
ENSG00000120784	ZFP30	chr19	-	37613749	37692337	7705	255	228	370	418	339	314	332	325
ENSG00000119574	ZBTB45	chr19	-	58513530	58538911	3418	733	610	554	625	697	608	535	562
ENSG00000175575	PAAF1	chr11	+	73876699	73931124	7937	670	543	674	653	724	601	682	576
ENSG00000148690	FRA10AC1	chr10	-	93667883	93702572	8142	353	370	482	472	436	326	461	468
ENSG00000130653	PNPLA7	chr9	-	137459953	137550534	9976	1445	1084	840	817	1285	1189	786	797
ENSG00000149313	AASDHPPT	chr11	+	106075501	106098710	6183	512	399	376	436	513	474	300	304
ENSG00000106009	BRAT1	chr7	-	2537877	2555727	6639	3247	2245	2022	2175	3201	2785	2038	1903
ENSG00000123892	RAB38	chr11	-	88113242	88175467	1465	1	0	0	1	0	0	0	0
ENSG00000178297	TMPRSS9	chr19	+	2389771	2426239	4195	71	29	99	92	79	57	79	57
ENSG00000166821	PEX11A	chr15	-	89677764	89690783	3171	532	478	424	448	677	579	609	558
ENSG00000168734	PKIG	chr20	+	44531785	44624247	2496	274	208	180	182	298	202	143	115
ENSG00000172830	SSH3	chr11	+	67303448	67312607	3641	6449	5387	3869	4136	7627	6568	4782	4379
ENSG00000173726	TOMM20	chr1	-	235109336	235128936	3542	4162	3912	5279	5703	4447	3851	4946	4544
ENSG00000148154	UGCG	chr9	+	111896766	111935369	4615	1959	1708	2916	3165	2278	1873	3588	3440
ENSG00000136944	LMX1B	chr9	+	126614443	126701032	5830	2518	2140	2313	2420	3148	2629	2513	2460
ENSG00000140859	KIFC3	chr16	-	57758217	57863053	9600	993	741	446	463	1364	1253	510	560
ENSG00000143970	ASXL2	chr2	-	25733753	25878516	13023	1193	1246	1408	1544	1606	1332	1502	1562
ENSG00000143373	ZNF687	chr1	+	151281618	151292180	6349	5920	5214	4015	4265	6777	5571	3932	3876
ENSG00000198646	NCOA6	chr20	-	34689097	34825649	11131	1883	1956	1561	1689	2140	1575	1478	1756
ENSG00000149418	ST14	chr11	+	130159562	130210376	4350	4043	3392	2733	2767	4226	3446	3024	2604
ENSG00000140798	ABCC12	chr16	-	48082973	48156018	7456	0	0	0	0	1	0	0	0
ENSG00000118418	HMGN3	chr6	-	79201245	79234738	1014	457	393	450	589	449	368	478	376
ENSG00000186395	KRT10	chr17	-	40818117	40822595	2124	898	456	513	522	590	547	846	528
ENSG00000106153	CHCHD2	chr7	-	56101569	56106576	1132	3787	2479	4543	4535	3392	3155	4289	3314
ENSG00000156675	RAB11FIP1	chr8	-	37858618	37899467	9602	1723	1579	1770	2018	2236	1907	2489	2489
ENSG00000120526	NUDCD1	chr8	-	109240919	109334385	4439	694	650	750	699	724	614	565	547
ENSG00000183474	GTF2H2C	chr5	+	69560208	69594723	6989	266	245	273	283	259	197	228	231
ENSG00000106077	ABHD11	chr7	-	73736094	73738867	2289	3771	3323	2510	2586	4502	3781	1696	1663
ENSG00000137575	SDCBP	chr8	+	58552924	58582860	4778	1500	1226	1305	1353	1393	1340	1629	1614
ENSG00000158711	ELK4	chr1	-	205597556	205631962	12142	3279	2948	2804	3070	3631	3090	2659	2594
ENSG00000179542	SLITRK4	chrX	-	143622790	143635777	8914	20	14	28	50	34	18	70	46
ENSG00000143578	CREB3L4	chr1	+	153967534	153974363	2904	677	498	857	1004	671	593	782	699
ENSG00000171848	RRM2	chr2	+	10122328	10131419	4955	693	707	1839	1995	735	573	959	1095
ENSG00000189057	FAM111B	chr11	+	59107185	59127410	3863	229	365	367	419	318	234	230	231
ENSG00000134258	VTCN1	chr1	-	117143587	117210960	3027	144	160	43	60	200	163	114	77
ENSG00000266028	SRGAP2	chr1	+	206203345	206464443	15675	1492	1572	1505	1758	1941	1674	1325	1352
ENSG00000184384	MAML2	chr11	-	95976598	96343180	7109	237	295	123	204	365	278	129	161
ENSG00000242372	EIF6	chr20	-	35278907	35284985	1637	905	656	760	695	750	621	585	469
ENSG00000143126	CELSR2	chr1	+	109250019	109275750	12349	10587	9879	37614	41211	16782	13377	60431	58524
ENSG00000090006	LTBP4	chr19	+	40592883	40629818	8108	1653	1180	1475	1590	2040	1710	1638	1567
ENSG00000176410	DNAJC30	chr7	-	73680969	73683453	2485	409	297	294	265	418	336	285	240
ENSG00000144485	HES6	chr2	-	238238267	238240662	2037	640	304	385	404	413	374	347	281
ENSG00000184349	EFNA5	chr5	-	107376889	107670895	5703	423	411	233	247	382	301	196	181
ENSG00000008323	PLEKHG6	chr12	+	6310436	6328506	4260	561	430	236	261	702	571	360	328
ENSG00000105289	TJP3	chr19	+	3708109	3750813	4217	1784	1549	1541	1680	2205	1509	1618	1614
ENSG00000102934	PLLP	chr16	-	57248547	57284687	8720	733	685	362	381	758	634	313	290
ENSG00000010818	HIVEP2	chr6	-	142751467	142945201	9774	682	729	426	465	855	594	492	468
ENSG00000214100	AC079776.2	chr2	-	129922863	129934317	627	0	2	0	0	0	1	4	9
ENSG00000139910	NOVA1	chr14	-	26443093	26597754	10046	134	221	163	209	212	178	163	183
ENSG00000109738	GLRB	chr4	+	157076057	157172090	3459	5	1	13	16	1	2	5	14
ENSG00000113504	SLC12A7	chr5	-	1050376	1112035	5984	2730	2250	1537	1553	2344	1804	1304	1234
ENSG00000160124	CCDC58	chr3	-	122359591	122383231	1746	300	265	276	283	317	242	309	271
ENSG00000270629	NBPF14	chr1	-	148531385	148679751	12116	837	841	1088	1125	957	803	803	880
ENSG00000204899	MZT1	chr13	-	72708357	72727687	2299	372	288	561	652	360	284	499	502
ENSG00000101096	NFATC2	chr20	-	51386957	51562831	8286	811	920	956	1091	1297	1033	1030	1000
ENSG00000116685	KIAA2013	chr1	-	11919591	11926428	3281	1878	1569	1507	1558	2059	1664	1557	1539
ENSG00000149809	TM7SF2	chr11	+	65111845	65116384	3408	3944	2814	2612	2674	3861	3097	2285	1990
ENSG00000100379	KCTD17	chr22	+	37051736	37063390	2786	398	289	435	469	354	304	385	300
ENSG00000123416	TUBA1B	chr12	-	49127782	49131397	3574	1637	1209	1998	2166	1500	1231	1729	1387
ENSG00000173281	PPP1R3B	chr8	-	9136255	9151574	5776	439	396	312	384	469	351	537	611
ENSG00000124074	ENKD1	chr16	-	67662945	67667265	2679	368	263	170	204	429	449	243	219
ENSG00000185499	MUC1	chr1	-	155185824	155192916	4717	1455	1611	1238	1403	1880	1440	1742	1918
ENSG00000170537	TMC7	chr16	+	18983934	19063942	5638	128	137	92	124	92	68	81	63
ENSG00000159459	UBR1	chr15	-	42942897	43106113	9928	501	523	638	729	538	517	638	606
ENSG00000165494	PCF11	chr11	+	83156988	83187451	9951	2023	1950	2149	2278	2368	2075	2445	2396
ENSG00000117114	ADGRL2	chr1	+	81306160	81992436	7754	73	72	55	30	179	112	110	112
ENSG00000228526	MIR34AHG	chr1	-	9148011	9196983	4571	301	207	249	209	305	332	309	252
ENSG00000108439	PNPO	chr17	+	47941506	47948288	2861	668	691	644	635	793	661	501	516
ENSG00000004487	KDM1A	chr1	+	23019448	23083689	5435	2432	2211	2588	2817	2693	2314	2333	2229
ENSG00000183475	ASB7	chr15	+	100602534	100651705	5397	866	802	622	729	960	817	645	615
ENSG00000188763	FZD9	chr7	+	73433783	73436120	2338	46	26	28	18	29	14	15	3
ENSG00000182600	C2orf82	chr2	+	232857270	232878708	3698	63	34	40	48	63	38	32	59
ENSG00000158373	HIST1H2BD	chr6	+	26158146	26171349	871	1099	931	1154	1264	1314	1101	2183	1624
ENSG00000176986	SEC24C	chr10	+	73744384	73772161	5341	1705	1635	1721	1916	1742	1508	1559	1608
ENSG00000196659	TTC30B	chr2	-	177548998	177553014	4017	164	164	222	208	244	194	179	132
ENSG00000101161	PRPF6	chr20	+	63981135	64033100	3044	7578	7625	7228	7452	8481	6739	6527	6464
ENSG00000100522	GNPNAT1	chr14	-	52775194	52791668	4009	778	742	1014	1152	832	707	883	873
ENSG00000130517	PGPEP1	chr19	+	18340587	18369950	7520	2532	2010	1655	1884	2695	2182	1988	1801
ENSG00000126603	GLIS2	chr16	+	4314761	4339597	4469	1459	1007	598	697	1533	1242	575	532
ENSG00000164237	CMBL	chr5	-	10275875	10308026	3324	674	569	1484	1616	1016	865	2124	1900
ENSG00000198408	MGEA5	chr10	-	101784443	101818465	7247	4461	4275	5974	6565	5928	4957	6915	6707
ENSG00000074696	HACD3	chr15	+	65530418	65578352	7097	4908	5214	4507	4701	6680	5697	4354	4393
ENSG00000196935	SRGAP1	chr12	+	63844293	64162221	26641	983	1105	909	979	1399	1079	1228	1367
ENSG00000136824	SMC2	chr9	+	104094260	104141417	6468	516	635	1133	1209	660	559	738	806
ENSG00000126254	RBM42	chr19	+	35629030	35637686	2206	2601	1879	2363	2468	2951	2396	2776	2404
ENSG00000165661	QSOX2	chr9	-	136206333	136245841	4530	953	661	843	796	1033	805	788	773
ENSG00000233461	RP11-295G20.2	chr1	-	231522388	231528556	1021	34	22	46	36	47	26	55	51
ENSG00000109920	FNBP4	chr11	-	47716517	47767443	7596	3342	3412	2545	2667	4601	3587	2551	2693
ENSG00000160703	NLRX1	chr11	+	119166568	119184016	5320	141	124	149	182	177	163	152	178
ENSG00000111348	ARHGDIB	chr12	-	14942017	14961728	2102	61	90	41	37	86	78	50	48
ENSG00000213468	FIRRE	chrX	-	131702650	131830643	2928	55	56	170	218	70	64	203	180
ENSG00000169957	ZNF768	chr16	-	30524001	30526821	2395	2962	2610	2408	2494	3043	2525	2408	2271
ENSG00000106608	URGCP	chr7	-	43875894	43926411	7830	1225	1193	1047	1055	1453	1137	1236	1160
ENSG00000180233	ZNRF2	chr7	+	30284307	30367692	3696	351	309	477	453	431	347	503	497
ENSG00000196924	FLNA	chrX	-	154348524	154374638	10585	51600	44052	39418	41106	40733	32134	23042	23703
ENSG00000088888	MAVS	chr20	+	3846799	3876123	11771	11968	11411	8855	9799	13423	11307	9818	9696
ENSG00000185215	TNFAIP2	chr14	+	103123442	103137439	5029	666	502	147	145	605	501	170	148
ENSG00000123080	CDKN2C	chr1	+	50960745	50974633	3318	334	294	444	475	351	298	399	443
ENSG00000136807	CDK9	chr9	+	127785679	127790787	3000	1895	1707	1337	1376	1924	1630	1301	1203
ENSG00000135392	DNAJC14	chr12	-	55820960	55830824	4190	616	452	677	689	606	511	594	475
ENSG00000108679	LGALS3BP	chr17	-	78971238	78980109	3584	7108	6780	2117	1965	6217	4833	1545	1534
ENSG00000113522	RAD50	chr5	+	132556019	132646344	9771	65	65	109	112	57	60	95	87
ENSG00000141994	DUS3L	chr19	-	5784832	5791238	3642	358	378	337	400	389	315	370	433
ENSG00000063244	U2AF2	chr19	+	55654146	55674715	4115	8542	6523	6665	7246	9087	7833	8162	6830
ENSG00000112964	GHR	chr5	+	42423777	42721878	6610	60	65	49	36	29	41	11	7
ENSG00000129355	CDKN2D	chr19	-	10566462	10569059	1503	98	79	135	143	99	96	170	143
ENSG00000125354	2020-09-06	chrX	-	119615724	119693370	6245	18	23	19	32	17	10	13	26
ENSG00000187068	C3orf70	chr3	-	185078050	185153014	5901	162	171	102	82	160	142	48	46
ENSG00000206530	CFAP44	chr3	-	113286930	113441610	12160	982	1109	620	591	1270	1150	660	551
ENSG00000072134	EPN2	chr17	+	19215615	19336715	8517	912	834	986	1009	1067	827	990	1000
ENSG00000109861	CTSC	chr11	-	88293592	88337787	11421	264	265	605	678	330	263	788	687
ENSG00000139636	LMBR1L	chr12	-	49096551	49110900	6047	852	690	553	517	926	887	509	407
ENSG00000220785	MTMR9LP	chr1	-	32231658	32241620	2961	105	101	58	70	89	83	75	88
ENSG00000158470	B4GALT5	chr20	-	49632945	49713878	4722	1831	1779	1869	2001	1606	1294	1864	1776
ENSG00000196155	PLEKHG4	chr16	+	67277510	67289499	7328	441	284	378	383	571	405	391	380
ENSG00000174996	KLC2	chr11	+	66257294	66267860	5479	2158	1910	1051	1207	2373	1976	1398	1217
ENSG00000165140	FBP1	chr9	-	94603133	94640249	1668	3230	2934	2281	2323	4290	3544	2741	2677
ENSG00000148303	RPL7A	chr9	+	133348214	133351426	2242	41048	33534	58741	60206	45758	40189	52576	44681
ENSG00000170873	MTSS1	chr8	-	124550790	124728429	7727	337	352	1478	1670	562	461	1951	1932
ENSG00000090372	STRN4	chr19	-	46719507	46746994	7641	4765	4263	3738	3709	5065	4115	3677	3562
ENSG00000278922	AC002310.14	chr16	+	30526918	30528294	1377	320	105	110	124	175	184	144	81
ENSG00000137944	CCBL2	chr1	-	88935773	88992953	2306	270	277	286	333	338	265	227	244
ENSG00000272720	CTA-228A9.3	chr22	+	38090127	38091559	1433	38	64	77	36	57	56	59	47
ENSG00000279759	CTC-425O23.5	chr19	+	40355842	40360606	4765	147	144	84	96	132	127	105	77
ENSG00000166900	STX3	chr11	+	59713456	59805882	6566	1297	1165	1044	1151	1203	1039	1266	1213
ENSG00000164916	FOXK1	chr7	+	4682309	4771443	13093	3552	2830	2778	2918	4038	3333	2996	3311
ENSG00000147459	DOCK5	chr8	+	25184723	25418082	15960	1489	1545	931	1040	1991	1626	1188	1255
ENSG00000165030	NFIL3	chr9	-	91409045	91423862	2085	622	678	887	843	1079	865	1052	939
ENSG00000080854	IGSF9B	chr11	-	133908564	133956985	5753	43	54	69	86	65	52	36	31
ENSG00000161203	AP2M1	chr3	+	184174689	184184091	4756	13169	12439	10194	10397	14797	11893	9504	8765
ENSG00000152413	HOMER1	chr5	-	79372636	79514217	6154	447	379	491	573	390	308	357	388
ENSG00000068078	FGFR3	chr4	+	1793307	1808872	4834	2555	1884	1211	1192	1584	1404	845	707
ENSG00000168280	KIF5C	chr2	+	148875250	149026759	9215	615	619	196	212	724	629	100	132
ENSG00000076201	PTPN23	chr3	+	47381011	47413441	5981	2609	2228	1883	2155	3048	2395	2545	2399
ENSG00000183495	EP400	chr12	+	131949920	132081102	18705	3497	3608	4139	4618	4566	3571	4181	4933
ENSG00000198826	ARHGAP11A	chr15	+	32615144	32639949	6428	492	513	1129	1292	478	482	899	974
ENSG00000188295	ZNF669	chr1	-	247099962	247104372	1980	247	243	218	241	290	250	193	224
ENSG00000104331	IMPAD1	chr8	-	56957933	56993844	7594	1887	1753	1754	1794	1938	1640	1965	1915
ENSG00000140521	POLG	chr15	-	89316305	89334861	5640	2332	2019	1902	1827	2424	2006	1894	1736
ENSG00000149591	TAGLN	chr11	+	117199321	117204782	3917	109	79	63	111	108	109	105	94
ENSG00000119778	ATAD2B	chr2	-	23748664	23927114	10492	761	830	993	1148	825	810	874	924
ENSG00000176454	LPCAT4	chr15	-	34358618	34367278	4799	688	524	455	538	659	609	416	383
ENSG00000187091	PLCD1	chr3	-	38007496	38029762	4314	304	213	293	386	386	287	378	363
ENSG00000104765	BNIP3L	chr8	+	26382898	26505636	4307	1554	1481	1403	1496	1682	1511	1399	1293
ENSG00000198276	UCKL1	chr20	-	63939829	63956415	3184	1980	1809	1356	1517	2175	1815	1256	1333
ENSG00000231443	AC024937.6	chr3	+	195937243	195938739	1242	34	46	53	53	65	38	63	66
ENSG00000197930	ERO1A	chr14	-	52639916	52695900	7548	1396	1271	1417	1645	1384	1069	1639	1419
ENSG00000141574	SECTM1	chr17	-	82321024	82334074	2961	85	63	21	29	164	77	40	39
ENSG00000196456	ZNF775	chr7	+	150368790	150410597	2981	64	23	38	55	55	48	53	52
ENSG00000213366	GSTM2	chr1	+	109668022	109709551	9116	84	45	23	58	68	50	29	32
ENSG00000251602	RP11-521B24.3	chr14	-	105416884	105419739	2279	39	41	27	43	62	51	27	26
ENSG00000170275	CRTAP	chr3	+	33113979	33147773	6695	3492	3587	4337	4566	4980	3889	4858	4513
ENSG00000128849	CGNL1	chr15	+	57375967	57550727	8663	169	200	265	308	161	157	266	229
ENSG00000047634	SCML1	chrX	+	17737449	17754988	5497	94	53	130	132	99	68	128	117
ENSG00000100784	RPS6KA5	chr14	-	90847862	91060636	27726	614	581	327	412	708	592	313	326
ENSG00000129932	DOHH	chr19	-	3490821	3500940	2387	305	174	172	197	272	218	243	184
ENSG00000137962	ARHGAP29	chr1	-	94148988	94275068	15524	404	446	400	412	731	608	441	419
ENSG00000175198	PCCA	chr13	+	100089015	100530435	6171	225	222	165	206	298	244	119	154
ENSG00000107938	EDRF1	chr10	+	125719515	125764143	7741	473	449	443	514	440	384	353	386
ENSG00000137936	BCAR3	chr1	-	93561786	93847150	5042	469	378	277	330	710	609	416	303
ENSG00000120669	SOHLH2	chr13	-	36168208	36214615	3399	0	0	2	3	0	0	3	1
ENSG00000137807	KIF23	chr15	+	69414246	69448427	6377	909	886	1962	1954	1017	855	1497	1594
ENSG00000145604	SKP2	chr5	+	36151989	36184319	3837	178	165	325	326	182	182	227	243
ENSG00000003249	DBNDD1	chr16	-	90004865	90020128	4791	4086	3851	2444	2560	5110	3873	1695	1472
ENSG00000082641	NFE2L1	chr17	+	48048329	48061487	5825	7973	7004	7441	7722	9218	7530	8989	8179
ENSG00000246263	UBR5-AS1	chr8	+	102239394	102253333	2355	124	99	103	111	112	127	129	119
ENSG00000124374	PAIP2B	chr2	-	71182739	71227083	6279	220	211	359	337	221	199	298	287
ENSG00000171700	RGS19	chr20	-	64073181	64079988	2028	898	782	458	534	940	737	411	354
ENSG00000180694	TMEM64	chr8	-	90621995	90791632	5870	5641	4749	17894	18822	9919	9071	22847	21008
ENSG00000249158	PCDHA11	chr5	+	140868183	141012344	6284	392	349	451	534	382	292	410	414
ENSG00000214960	ISPD	chr7	-	16087527	16421322	6309	43	42	34	35	69	37	70	61
ENSG00000173114	LRRN3	chr7	+	111091006	111125454	3875	2	0	3	0	2	0	1	0
ENSG00000144746	ARL6IP5	chr3	+	69084944	69106066	2522	1229	1247	1636	1729	1300	1120	1674	1552
ENSG00000023041	ZDHHC6	chr10	-	112424428	112446917	3748	870	824	838	838	828	723	592	637
ENSG00000110436	SLC1A2	chr11	-	35251206	35420063	12331	13	12	232	232	34	15	526	393
ENSG00000148926	ADM	chr11	+	10304680	10307397	2718	142	117	48	50	210	218	56	50
ENSG00000214022	REPIN1	chr7	+	150368189	150374044	4649	3922	3262	3355	3478	4160	3424	3665	3369
ENSG00000260903	XKR7	chr20	+	31968002	32003387	7844	36	26	33	41	35	16	11	18
ENSG00000160716	CHRNB2	chr1	+	154567781	154580026	5867	17	8	16	10	30	14	3	4
ENSG00000225578	NCBP2-AS1	chr3	+	196939877	196942534	562	12	6	18	11	11	23	13	21
ENSG00000198888	MT-ND1	chrMT	+	3307	4262	956	26202	32024	28515	32147	29818	21341	21785	25740
ENSG00000071859	FAM50A	chrX	+	154444126	154450654	2567	2655	2034	1508	1693	2587	2280	1903	1507
ENSG00000005486	RHBDD2	chr7	+	75842602	75888926	2441	3289	2938	2402	2592	3260	2578	2375	2266
ENSG00000170027	YWHAG	chr7	-	76326794	76359031	3750	5517	5149	5815	6085	5806	4561	5588	5139
ENSG00000175582	RAB6A	chr11	-	73675638	73761137	4896	4029	4477	3490	3607	5093	4001	3408	3632
ENSG00000109270	LAMTOR3	chr4	-	99878336	99894490	4226	793	790	634	653	823	810	643	538
ENSG00000149257	SERPINH1	chr11	+	75562056	75572783	4914	5050	4301	2568	2621	4580	3570	2098	1766
ENSG00000103227	LMF1	chr16	-	853634	981318	8233	748	619	512	499	836	658	447	502
ENSG00000070444	MNT	chr17	-	2384060	2401118	8728	1062	966	802	787	1264	1085	978	962
ENSG00000157870	FAM213B	chr1	+	2586491	2591469	3371	916	719	598	531	800	777	502	472
ENSG00000145337	PYURF	chr4	-	88520985	88523813	1361	659	460	469	536	552	513	617	506
ENSG00000080845	DLGAP4	chr20	+	36306336	36528637	8789	1587	1721	1263	1200	1960	1464	1158	1116
ENSG00000228474	OST4	chr2	-	27070472	27071773	719	975	1128	794	839	1251	792	1033	771
ENSG00000172315	TP53RK	chr20	-	46684365	46689779	3520	648	765	556	542	667	656	663	529
ENSG00000109089	CDR2L	chr17	+	74987632	75005800	3536	1059	886	417	471	1118	858	391	396
ENSG00000178802	MPI	chr15	+	74890005	74902219	9090	934	834	921	974	1026	829	758	648
ENSG00000177614	PGBD5	chr1	-	230314482	230425729	10662	72	53	49	45	58	39	25	27
ENSG00000081923	ATP8B1	chr18	-	57646426	57803101	6652	1543	1625	1969	2071	2302	1874	2702	2459
ENSG00000253368	TRNP1	chr1	+	26993707	27000898	1976	176	107	104	90	162	131	81	94
ENSG00000234750	CTD-2666L21.2	chr19	+	12284337	12285185	849	19	6	12	21	28	17	5	13
ENSG00000242265	PEG10	chr7	+	94656325	94669695	6689	35	38	43	63	43	54	67	57
ENSG00000106355	LSM5	chr7	-	32485332	32495283	4701	1022	980	1302	1370	996	908	1160	1097
ENSG00000126709	IFI6	chr1	-	27666061	27672218	865	8815	6721	1575	1191	9280	8144	6176	5008
ENSG00000111249	CUX2	chr12	+	111034024	111350554	7648	16	11	18	8	5	3	11	4
ENSG00000164934	DCAF13	chr8	+	103414714	103443453	9199	1268	1146	1649	1803	1183	1105	1309	1244
ENSG00000175155	YPEL2	chr17	+	59331689	59401729	8667	2134	1688	1225	1363	2118	1928	1133	1144
ENSG00000131149	GSE1	chr16	+	85611409	85676204	10173	12961	12921	16595	17921	16717	13176	19816	20961
ENSG00000170871	KIAA0232	chr4	+	6781375	6884170	8499	1272	1220	1347	1373	1304	1116	1286	1191
ENSG00000136682	CBWD2	chr2	+	113437691	113496189	8396	760	635	608	705	743	582	497	492
ENSG00000154102	C16orf74	chr16	-	85690084	85751129	2181	356	265	422	348	305	294	420	349
ENSG00000135643	KCNMB4	chr12	+	70366276	70434292	4874	146	142	134	97	97	98	46	37
ENSG00000047621	C12orf4	chr12	-	4487728	4538508	4939	237	242	316	282	229	200	231	235
ENSG00000150051	MKX	chr10	-	27672875	27746060	4106	40	64	102	137	86	43	58	68
ENSG00000167196	FBXO22	chr15	+	75903859	75942510	11837	1357	1412	1456	1522	1485	1252	1289	1270
ENSG00000168958	MFF	chr2	+	227325151	227357836	6150	944	961	986	976	1118	968	843	757
ENSG00000109458	GAB1	chr4	+	143336762	143474568	10119	691	768	472	492	832	733	443	483
ENSG00000213625	LEPROT	chr1	+	65420587	65436007	5237	1694	1573	1428	1461	1960	1801	1525	1316
ENSG00000125637	PSD4	chr2	+	113157325	113209396	13442	3277	2692	1929	2096	3329	2809	1976	1729
ENSG00000185561	TLCD2	chr17	-	1702790	1710438	5971	247	265	217	154	231	233	193	160
ENSG00000278259	MYO19	chr17	-	36495633	36543435	13075	784	686	960	1024	851	722	695	751
ENSG00000185033	SEMA4B	chr15	+	90160604	90229679	7006	3961	3136	2606	2686	3856	3249	2813	2570
ENSG00000126698	DNAJC8	chr1	-	28199456	28233025	2888	1831	1933	1862	1832	2428	2119	2108	2033
ENSG00000157064	NMNAT2	chr1	-	183248237	183418602	7165	70	78	58	54	62	54	10	13
ENSG00000104408	EIF3E	chr8	-	108201216	108435333	6005	8709	9337	14065	15293	10473	9145	11471	11419
ENSG00000104856	RELB	chr19	+	45001430	45038198	3035	514	274	52	78	434	369	71	64
ENSG00000237807	RP11-400K9.4	chr8	-	53515171	53523931	2387	84	91	13	6	32	22	0	3
ENSG00000145860	RNF145	chr5	-	159157409	159210053	4614	325	318	353	379	267	218	250	244
ENSG00000108604	SMARCD2	chr17	-	63832081	63843065	3734	15469	14160	14987	15947	17951	14484	16312	14807
ENSG00000101098	RIMS4	chr20	-	44751808	44810338	5206	435	252	609	603	370	341	400	367
ENSG00000119638	NEK9	chr14	-	75079353	75127344	10787	564	465	529	627	640	601	734	609
ENSG00000103811	CTSH	chr15	-	78921058	78949574	5892	3215	3124	1595	1658	4158	3486	2351	1992
ENSG00000117461	PIK3R3	chr1	-	46040140	46133036	7410	2955	2490	2238	2306	2836	2281	2186	1967
ENSG00000152601	MBNL1	chr3	+	152243828	152465780	9989	1757	1887	3062	3179	2257	1908	2764	2665
ENSG00000115306	SPTBN1	chr2	+	54456285	54671445	18504	8469	9094	5654	6354	8527	6646	6653	7086
ENSG00000108509	CAMTA2	chr17	-	4967992	4987652	5999	858	742	647	710	839	776	727	564
ENSG00000169604	ANTXR1	chr2	+	69013178	69249327	8185	767	890	517	565	711	618	232	235
ENSG00000269399	CTD-3222D19.12	chr19	+	16542746	16544814	2069	53	34	42	35	38	48	45	42
ENSG00000279207	RP11-159D12.8	chr17	+	58095672	58101479	5808	1009	851	590	732	997	774	641	718
ENSG00000102878	HSF4	chr16	+	67164681	67169945	3377	972	570	616	646	946	852	443	399
ENSG00000137872	SEMA6D	chr15	+	47184101	47774223	8560	114	106	11	11	54	57	5	3
ENSG00000165355	FBXO33	chr14	-	39397669	39432500	3853	571	531	572	568	577	577	618	657
ENSG00000241343	RPL36A	chrX	+	101390824	101396154	3964	177	171	208	211	169	175	135	144
ENSG00000100033	PRODH	chr22	-	18912777	18936553	8776	99	82	189	234	68	61	80	103
ENSG00000267254	ZNF790-AS1	chr19	+	36797518	36828115	1506	103	130	71	91	106	96	95	82
ENSG00000125686	MED1	chr17	-	39404285	39451286	7330	826	821	891	970	1100	836	932	876
ENSG00000103274	NUBP1	chr16	+	10743786	10769351	1955	320	353	241	269	311	305	198	237
ENSG00000175352	NRIP3	chr11	-	8980576	9004049	4123	0	1	0	5	1	4	0	3
ENSG00000105738	SIPA1L3	chr19	+	37907228	38208372	10335	2885	2495	1820	1877	3279	2524	1785	1826
ENSG00000283766	AC141930.2	chr2	+	1552445	1554701	2257	15	7	12	7	11	34	13	5
ENSG00000165097	KDM1B	chr6	+	18155329	18223853	4595	675	706	1024	1079	815	725	902	951
ENSG00000171222	SCAND1	chr20	-	35953617	35959472	1996	1679	1121	1303	1247	1627	1319	1492	1108
ENSG00000142599	RERE	chr1	-	8352397	8817643	11503	3219	3332	2726	2893	4289	3379	2944	3091
ENSG00000214029	ZNF891	chr12	-	133106817	133130473	15455	220	203	257	262	250	249	184	206
ENSG00000177000	MTHFR	chr1	-	11785723	11806920	10214	865	761	522	528	989	853	561	587
ENSG00000137818	RPLP1	chr15	+	69452784	69456194	3271	16971	10660	17281	17398	13687	12585	16936	12189
ENSG00000118322	ATP10B	chr5	-	160563120	160852214	11310	1	0	1	4	3	4	1	1
ENSG00000174469	CNTNAP2	chr7	+	146116002	148420998	10864	13	27	57	50	3	9	9	10
ENSG00000141756	FKBP10	chr17	+	41812680	41823217	4273	94	49	85	95	75	51	42	33
ENSG00000100344	PNPLA3	chr22	+	43923739	43964488	3232	4	9	6	15	3	6	3	4
ENSG00000165171	WBSCR27	chr7	-	73834590	73842535	1469	84	53	63	69	71	93	52	48
ENSG00000114631	PODXL2	chr3	+	127629181	127672809	2186	1947	1591	778	954	1994	1564	799	674
ENSG00000112139	MDGA1	chr6	-	37630679	37699306	14187	149	99	9	27	155	148	25	11
ENSG00000052749	RRP12	chr10	-	97356358	97426076	8529	803	793	863	871	848	735	729	664
ENSG00000131323	TRAF3	chr14	+	102777476	102911500	8263	1439	1035	719	754	1318	1008	654	669
ENSG00000172336	POP7	chr7	+	100706053	100707495	988	1000	754	869	919	927	822	944	738
ENSG00000136051	KIAA1033	chr12	+	105107324	105169134	7698	1682	1698	1704	1881	2129	1821	1675	1775
ENSG00000120899	PTK2B	chr8	+	27311482	27459391	7933	270	211	168	156	289	252	178	178
ENSG00000102287	GABRE	chrX	-	151953124	151974680	9612	0	0	2	0	0	0	0	0
ENSG00000173327	MAP3K11	chr11	-	65597755	65615382	10564	4367	3431	2313	2389	4714	3742	2337	2373
ENSG00000183426	NPIPA1	chr16	+	14750813	14952060	7340	602	650	561	626	710	696	435	451
ENSG00000185532	PRKG1	chr10	+	50991358	52298350	7507	101	90	21	25	51	42	11	13
ENSG00000067596	DHX8	chr17	+	43483865	43544463	9302	1536	1362	1305	1429	1720	1455	1322	1390
ENSG00000167183	PRR15L	chr17	-	47951967	47957878	1519	1694	1363	1111	1167	2034	1549	1282	1050
ENSG00000126653	NSRP1	chr17	+	30115521	30186475	4806	325	365	415	458	418	358	381	446
ENSG00000151466	SCLT1	chr4	-	128864921	129093607	8292	88	112	177	215	98	72	151	163
ENSG00000166669	ATF7IP2	chr16	+	10326434	10483638	6391	490	439	427	363	517	445	427	392
ENSG00000177613	CSTF2T	chr10	-	51695487	51699591	4105	703	624	801	922	695	585	709	774
ENSG00000119979	FAM45A	chr10	+	119104086	119137984	6161	728	671	576	557	592	580	524	479
ENSG00000078668	VDAC3	chr8	+	42391624	42405897	3141	942	817	1016	978	1008	843	829	804
ENSG00000156928	MALSU1	chr7	+	23298739	23311729	3851	286	203	210	194	219	248	240	189
ENSG00000099949	LZTR1	chr22	+	20979462	20999038	7556	212	112	110	121	168	128	109	88
ENSG00000114744	COMMD2	chr3	-	149738470	149752499	4901	685	652	714	876	706	584	764	754
ENSG00000165055	METTL2B	chr7	+	128476729	128506602	6749	624	662	585	584	794	562	580	514
ENSG00000151882	CCL28	chr5	-	43376645	43412391	4524	251	270	400	461	508	452	692	653
ENSG00000068489	PRR11	chr17	+	59155499	59204705	4080	961	1133	3776	4223	1074	939	2775	3160
ENSG00000101191	DIDO1	chr20	-	62877738	62937952	13281	5617	5416	5289	5471	6612	5411	5065	5194
ENSG00000178927	C17orf62	chr17	-	82442589	82450829	7234	3011	2401	1484	1507	2914	2421	1170	1157
ENSG00000005801	ZNF195	chr11	-	3339261	3379222	5709	695	715	686	686	825	669	502	458
ENSG00000140497	SCAMP2	chr15	-	74843730	74873365	5000	4405	4006	3533	3544	5002	4165	3888	3388
ENSG00000147689	FAM83A	chr8	+	123178960	123210079	6317	211	194	192	215	218	180	589	585
ENSG00000188636	LDOC1L	chr22	-	44492572	44498298	5495	1085	976	1054	1185	1012	904	952	900
ENSG00000162129	CLPB	chr11	-	72292425	72434680	4264	502	476	370	432	544	411	266	316
ENSG00000196233	LCOR	chr10	+	96832260	96981043	11116	2156	2200	1690	1794	2029	1772	1417	1638
ENSG00000164828	SUN1	chr7	+	816615	896435	11811	5145	4795	5068	5377	5971	5141	5007	4819
ENSG00000174738	NR1D2	chr3	+	23945260	23980618	5820	1387	1424	1640	1743	1583	1320	1489	1518
ENSG00000117899	MESDC2	chr15	-	80946289	80989878	7510	2076	1786	1753	1825	2122	1944	1740	1656
ENSG00000135124	P2RX4	chr12	+	121209857	121234106	8159	1148	1146	832	850	1456	1232	961	915
ENSG00000179335	CLK3	chr15	+	74598500	74645414	20443	2379	2231	1850	1966	2862	2402	2069	1914
ENSG00000164024	METAP1	chr4	+	98995620	99062813	4117	1018	1021	1456	1442	1075	1072	1003	1099
ENSG00000005007	UPF1	chr19	+	18831938	18868236	8600	7387	6104	4819	5225	8913	7238	5923	5577
ENSG00000187837	HIST1H1C	chr6	-	26055787	26056428	642	575	589	788	866	796	700	1414	1052
ENSG00000184787	UBE2G2	chr21	-	44768580	44802019	7388	3208	3105	3555	3923	4148	3230	3868	3384
ENSG00000096070	BRPF3	chr6	+	36196744	36232790	6613	2636	2613	2029	2202	3010	2376	2276	2270
ENSG00000204463	BAG6	chr6	-	31639028	31652705	5310	8433	7602	6515	6900	9698	7846	7155	6974
ENSG00000285533	AP001362.2	chr11	+	65663086	65671716	8631	102	63	67	46	88	72	60	65
ENSG00000138119	MYOF	chr10	-	93306429	93482317	8473	4527	4741	11162	11837	6028	4769	11109	12890
ENSG00000109618	SEPSECS	chr4	-	25120014	25160442	6232	578	459	420	458	652	526	478	457
ENSG00000140740	UQCRC2	chr16	+	21952660	21983660	5217	3649	3615	4600	4822	4174	3527	3908	3618
ENSG00000127580	WDR24	chr16	-	684622	690444	3570	470	516	352	398	506	402	357	395
ENSG00000126012	KDM5C	chrX	-	53191321	53225422	8727	5582	4633	4554	4753	5849	4941	4582	4251
ENSG00000198690	FAN1	chr15	+	30903852	30943108	6194	281	277	336	378	360	295	325	297
ENSG00000250337	LINC01021	chr5	+	27472292	27496401	2638	21	22	9	13	12	10	14	9
ENSG00000168952	STXBP6	chr14	-	24809656	25050297	8067	17	11	7	10	8	4	4	7
ENSG00000108064	TFAM	chr10	+	58385022	58399221	5606	936	767	1064	1187	884	756	862	811
ENSG00000196220	SRGAP3	chr3	-	8980591	9363053	18924	188	164	113	125	193	160	126	124
ENSG00000174007	CEP19	chr3	-	196706277	196712293	2201	42	30	56	56	54	42	46	34
ENSG00000101181	MTG2	chr20	+	62183029	62203568	5209	1657	1429	1326	1338	1804	1562	1417	1246
ENSG00000111816	FRK	chr6	-	115931149	116060758	13230	133	129	376	441	197	159	778	746
ENSG00000237289	CKMT1B	chr15	+	43593054	43604901	3470	73	68	42	55	117	77	72	58
ENSG00000198719	DLL1	chr6	-	170282206	170306565	3226	885	686	676	677	1019	882	733	641
ENSG00000279549	AP000437.3	chr11	-	61143380	61145464	2085	33	30	16	24	31	19	15	17
ENSG00000124535	WRNIP1	chr6	+	2765414	2786952	3877	1851	1639	1598	1646	2302	1801	1912	1807
ENSG00000111786	SRSF9	chr12	-	120461668	120469793	3744	3740	2181	2466	2595	3346	2867	2567	1818
ENSG00000214425	LRRC37A4P	chr17	-	45506741	45550335	6491	10	21	9	8	8	15	13	11
ENSG00000143815	LBR	chr1	-	225401502	225428925	5257	588	508	724	750	475	374	456	438
ENSG00000188322	SBK1	chr16	+	28292519	28323849	4992	2292	1938	745	769	2115	1659	529	515
ENSG00000271870	RP11-97C16.1	chr3	+	3152942	3153435	494	52	53	37	28	44	64	21	25
ENSG00000128789	PSMG2	chr18	+	12658043	12725740	3356	1060	901	992	1070	1155	1017	825	751
ENSG00000107854	TNKS2	chr10	+	91798312	91865276	6157	2112	2026	2023	2041	2209	1976	1795	1826
ENSG00000172954	LCLAT1	chr2	+	30447226	30644225	7517	362	392	521	559	458	381	380	440
ENSG00000255277	ABCC6P2	chr16	-	14820792	14824702	1077	3	2	0	10	7	3	0	3
ENSG00000187790	FANCM	chr14	+	45135940	45200890	8468	278	276	386	405	353	251	320	343
ENSG00000113569	NUP155	chr5	-	37288137	37371181	9233	1130	1107	1672	1729	1375	1181	1290	1337
ENSG00000151491	EPS8	chr12	-	15620158	15882329	6200	1193	1233	1430	1444	1440	1231	1480	1412
ENSG00000187079	TEAD1	chr11	+	12674591	12944483	10379	1155	1245	1790	1832	1531	1411	1594	1716
ENSG00000134769	DTNA	chr18	+	34493290	34891844	12634	2141	2293	1161	1144	2423	1953	923	979
ENSG00000113282	CLINT1	chr5	-	157785743	157859175	6368	2192	2231	1984	2237	2421	1864	1830	1613
ENSG00000108819	PPP1R9B	chr17	-	50133735	50150630	4298	4185	3277	2058	2237	4325	3733	2359	2041
ENSG00000155100	OTUD6B	chr8	+	91070196	91087095	3977	495	408	729	690	576	527	540	583
ENSG00000236830	CBR3-AS1	chr21	-	36131767	36175815	8459	363	353	154	159	349	322	166	186
ENSG00000123358	NR4A1	chr12	+	52022832	52059507	7295	1038	805	324	396	1120	787	244	299
ENSG00000145725	PPIP5K2	chr5	+	103120149	103212799	17270	713	615	915	1028	737	623	842	902
ENSG00000172548	NIPAL4	chr5	+	157460019	157474717	4208	0	0	0	0	0	0	0	0
ENSG00000154146	NRGN	chr11	+	124739846	124747210	1309	117	89	150	171	130	90	104	84
ENSG00000151025	GPR158	chr10	+	25175062	25602226	7726	68	54	70	105	114	62	78	85
ENSG00000137770	CTDSPL2	chr15	+	44427234	44529038	9665	899	868	1028	1173	916	792	884	875
ENSG00000183484	GPR132	chr14	-	105049389	105065445	4200	43	24	87	73	25	15	25	28
ENSG00000158445	KCNB1	chr20	-	49363877	49484297	12378	44	39	19	34	45	36	26	29
ENSG00000162409	PRKAA2	chr1	+	56645322	56715335	9354	11	6	0	1	2	8	3	10
ENSG00000124766	SOX4	chr6	+	21592769	21598619	5851	9882	8367	5593	6231	9295	7570	6050	5249
ENSG00000143570	SLC39A1	chr1	-	153959099	153968184	3388	26	41	36	32	44	31	30	28
ENSG00000119138	KLF9	chr9	-	70384597	70414624	5175	910	817	1181	1235	960	940	1173	1171
ENSG00000270231	NBPF8	chr1	+	120436353	120467739	5330	347	469	440	524	526	311	397	461
ENSG00000110047	EHD1	chr11	-	64851642	64888296	7101	2216	1790	1340	1436	2310	1897	1342	1308
ENSG00000198156	NPIPB6	chr16	-	28342555	28363508	2135	41	21	40	31	48	34	24	25
ENSG00000177663	IL17RA	chr22	+	17084954	17115694	9036	1288	1182	780	812	1382	1064	794	727
ENSG00000272645	GTF2IP20	chr1	-	223951394	223992594	4145	403	428	290	366	474	444	280	345
ENSG00000184708	EIF4ENIF1	chr22	-	31436977	31496108	6084	604	683	561	542	675	554	586	517
ENSG00000228300	C19orf24	chr19	+	1275438	1279249	2193	439	367	407	362	448	396	539	433
ENSG00000167769	ACER1	chr19	-	6306142	6333629	1445	0	0	1	0	0	0	0	0
ENSG00000154274	C4orf19	chr4	+	37453941	37623495	2770	375	284	342	367	329	263	352	351
ENSG00000227063	RPL41P1	chr20	+	21755270	21755350	81	3991	1418	5904	6113	3142	3484	4383	2896
ENSG00000174444	RPL4	chr15	-	66498015	66524532	5637	40941	43184	66448	69676	50234	40345	61105	60761
ENSG00000133135	RNF128	chrX	+	106693794	106796993	3432	7	8	0	1	17	4	0	0
ENSG00000197380	DACT3	chr19	-	46647612	46661138	5361	19	26	14	23	7	2	1	5
ENSG00000139496	NUP58	chr13	+	25301524	25349800	10422	1441	1269	1797	1799	1576	1391	1577	1529
ENSG00000151065	DCP1B	chr12	-	1946054	2004535	4609	384	414	324	378	456	372	390	376
ENSG00000167378	IRGQ	chr19	-	43584369	43596135	9869	1789	1542	1199	1235	1719	1616	1141	1120
ENSG00000167034	NKX3-1	chr8	-	23678693	23682927	3271	99	120	28	38	124	85	30	19
ENSG00000168939	SPRY3	chrX	+	155767812	155782459	9019	55	60	83	58	79	76	68	46
ENSG00000133872	SARAF	chr8	-	30063012	30083208	2990	2104	1972	2626	2749	2190	2100	2603	2176
ENSG00000108256	NUFIP2	chr17	-	29255836	29294118	10850	3976	3587	3344	3642	4640	3979	3862	3762
ENSG00000158526	TSR2	chrX	+	54440401	54445487	1534	1190	936	931	939	1100	855	920	820
ENSG00000055609	KMT2C	chr7	-	152134922	152436005	20114	3374	3528	3900	4146	4111	3312	3765	3979
ENSG00000254602	AP000662.4	chr11	+	57638024	57652790	3223	0	0	0	0	0	1	0	0
ENSG00000229544	NKX1-2	chr10	-	124445239	124450184	3364	2	0	3	1	1	0	0	0
ENSG00000225969	ABHD11-AS1	chr7	+	73735038	73736054	558	79	84	52	53	103	94	45	17
ENSG00000135622	SEMA4F	chr2	+	74654228	74683853	6227	195	90	98	87	148	131	76	65
ENSG00000168026	TTC21A	chr3	+	39107704	39138903	7677	165	221	80	81	223	204	78	90
ENSG00000070366	SMG6	chr17	-	2059839	2303771	10554	836	779	766	760	936	778	650	764
ENSG00000172037	LAMB2	chr3	-	49121114	49133118	6865	5388	4794	4402	4862	6768	5527	5770	5916
ENSG00000100034	PPM1F	chr22	-	21919420	21952837	10083	699	561	559	537	695	523	514	419
ENSG00000023902	PLEKHO1	chr1	+	150149183	150164720	6565	442	398	179	190	342	242	100	103
ENSG00000196976	LAGE3	chrX	-	154477769	154479257	949	837	392	896	932	624	506	838	636
ENSG00000163125	RPRD2	chr1	+	150363091	150476566	8738	3526	4001	4436	4676	4808	3912	4309	4570
ENSG00000164050	PLXNB1	chr3	-	48403854	48430051	9733	8825	7212	3872	4092	9287	7810	3742	3550
ENSG00000166188	ZNF319	chr16	-	57994668	58000453	4274	425	377	245	261	430	380	309	274
ENSG00000170412	GPRC5C	chr17	+	74424851	74451653	8005	1655	1307	982	1146	1728	1442	1083	908
ENSG00000137752	CASP1	chr11	-	105025443	105035250	3698	0	0	0	0	0	0	0	0
ENSG00000137812	CASC5	chr15	+	40594020	40664342	10250	349	393	879	969	378	303	633	781
ENSG00000198440	ZNF583	chr19	+	56397966	56436035	8060	16	27	16	22	25	19	18	19
ENSG00000165238	WNK2	chr9	+	93184916	93320572	13198	864	735	510	553	946	730	357	375
ENSG00000072401	UBE2D1	chr10	+	58334975	58370753	3486	539	558	318	347	532	460	341	327
ENSG00000136485	DCAF7	chr17	+	63550461	63594266	6575	8642	8471	8192	8713	9927	7969	8159	7585
ENSG00000127616	SMARCA4	chr19	+	10961001	11065395	11067	8742	8194	7708	8247	9966	7799	7736	7666
ENSG00000007237	GAS7	chr17	-	9910609	10198551	10100	3	5	10	14	3	2	6	4
ENSG00000130202	PVRL2	chr19	+	44846175	44889228	3747	7696	7267	6681	6678	9069	7082	6663	6268
ENSG00000011426	ANLN	chr7	+	36389806	36453791	6012	824	856	1853	2104	963	816	1654	1672
ENSG00000111445	RFC5	chr12	+	118013588	118033130	3249	955	920	1243	1188	1082	895	877	932
ENSG00000260565	CTD-2270P14.1	chr16	-	2660349	2673444	8966	508	471	352	338	622	450	290	331
ENSG00000100227	POLDIP3	chr22	-	42583721	42614962	3650	1538	1248	1407	1652	1738	1361	1408	1360
ENSG00000276550	HERC2P2	chr15	+	22495570	22590815	6965	2111	1809	1412	1394	2489	1957	1467	1305
ENSG00000115350	POLE4	chr2	+	74958492	74970128	2151	776	555	769	752	775	712	1038	754
ENSG00000131094	C1QL1	chr17	-	44959693	44968071	1295	142	67	78	70	163	148	71	81
ENSG00000119599	DCAF4	chr14	+	72926332	72959703	5581	1110	1195	909	953	1434	1203	735	664
ENSG00000120129	DUSP1	chr5	-	172768090	172771195	2019	1917	1525	485	623	1637	1269	560	523
ENSG00000165644	COMTD1	chr10	-	75233969	75236030	1580	581	404	330	316	484	505	404	323
ENSG00000164649	CDCA7L	chr7	-	21900900	21946084	4074	314	322	602	490	240	229	315	361
ENSG00000124171	PARD6B	chr20	+	50731544	50756795	4726	8264	7500	7053	7584	10779	9282	8287	7789
ENSG00000101213	PTK6	chr20	-	63528001	63537370	2947	595	432	457	488	699	636	565	558
ENSG00000165572	KBTBD6	chr13	-	41127569	41132746	5178	260	212	351	409	266	290	339	351
ENSG00000254531	FLJ20021	chr4	+	101347780	101348883	790	140	106	158	141	113	128	145	149
ENSG00000161328	LRRC56	chr11	+	537527	554916	2769	483	328	271	327	593	534	260	272
ENSG00000154803	FLCN	chr17	-	17212212	17237188	9786	1055	980	902	861	1306	1156	1183	1062
ENSG00000003756	RBM5	chr3	+	50088908	50119021	10368	1254	1356	1236	1229	1957	1728	1410	1389
ENSG00000114120	SLC25A36	chr3	+	140941830	140979933	9277	2629	2437	2654	2801	2813	2483	2781	2555
ENSG00000104529	EEF1D	chr8	-	143579697	143599541	9390	3138	2463	2619	2753	3368	2506	2701	2319
ENSG00000154122	ANKH	chr5	-	14704804	14871778	10865	353	363	486	394	348	328	357	327
ENSG00000119522	DENND1A	chr9	-	123379654	123930152	10256	853	798	763	897	1053	785	718	807
ENSG00000187522	HSPA14	chr10	+	14838164	14871741	4818	280	277	308	244	361	306	187	157
ENSG00000176593	CTD-2368P22.1	chr19	+	58002061	58011232	8787	133	181	118	107	164	168	135	128
ENSG00000137161	CNPY3	chr6	+	42929192	42939287	1712	2029	1650	1704	1856	2080	1781	1958	1560
ENSG00000176953	NFATC2IP	chr16	+	28950807	28967097	5738	2381	2068	1692	1868	2587	2012	1506	1343
ENSG00000160789	LMNA	chr1	+	156082573	156140089	6985	6210	5237	8327	8936	6881	5708	10980	9546
ENSG00000251350	LVCAT1	chr4	+	44016861	44022063	2823	2	0	2	0	2	0	8	2
ENSG00000107779	BMPR1A	chr10	+	86756650	86932838	11360	935	891	795	827	1019	874	694	671
ENSG00000179941	BBS10	chr12	-	76344474	76348442	3595	435	475	609	614	503	452	549	521
ENSG00000087152	ATXN7L3	chr17	-	44191805	44200113	5301	2698	2092	1723	1735	2786	2549	1795	1571
ENSG00000168398	BDKRB2	chr14	+	96204679	96244166	6845	561	510	233	232	301	254	186	142
ENSG00000146247	PHIP	chr6	-	78935867	79078236	13252	2285	2202	2418	2610	2940	2516	2499	2542
ENSG00000044446	PHKA2	chrX	-	18892300	18984598	9029	681	683	544	542	866	675	452	559
ENSG00000088543	C3orf18	chr3	-	50558025	50571027	3248	36	12	20	19	33	33	20	22
ENSG00000146834	MEPCE	chr7	+	100428790	100434126	3420	3037	2473	2571	2697	3254	2781	2590	2282
ENSG00000100360	IFT27	chr22	-	36758202	36776256	8009	517	412	478	532	629	441	519	512
ENSG00000023734	STRAP	chr12	+	15882391	15903478	2211	1854	1690	1929	2181	1788	1630	1739	1685
ENSG00000152133	GPATCH11	chr2	+	37084451	37099244	4040	187	249	362	432	220	223	330	365
ENSG00000240184	PCDHGC3	chr5	+	141475947	141512979	5432	556	586	500	539	752	575	447	511
ENSG00000181638	ZFP41	chr8	+	143246821	143262705	6910	503	398	350	332	525	364	301	342
ENSG00000186615	KTN1-AS1	chr14	-	55499278	55580110	3595	40	29	47	69	47	43	37	28
ENSG00000127125	PPCS	chr1	+	42456117	42473385	2590	1140	912	1047	1239	1384	1225	1152	1034
ENSG00000218416	PP14571	chr2	-	240449315	240456714	3235	1964	1618	263	259	1388	1143	336	352
ENSG00000143341	HMCN1	chr1	+	185734551	186190949	18579	2285	2408	5321	5898	3591	2892	6292	7236
ENSG00000243302	RP11-274B21.2	chr7	+	128651185	128652334	1150	568	750	567	581	941	749	558	707
ENSG00000138594	TMOD3	chr15	+	51829628	51947295	10632	3619	3716	4311	4685	4047	3341	4463	4325
ENSG00000173113	TRMT112	chr11	-	64316460	64318084	1625	3317	2344	3141	3322	3094	2720	3494	2473
ENSG00000198464	ZNF480	chr19	+	52297177	52325922	4836	621	857	605	607	901	677	516	514
ENSG00000274602	PI4KAP1	chr22	-	18533646	18577968	4812	711	538	387	444	785	588	355	302
ENSG00000226259	GTF2H2B	chr5	+	70415352	70448015	3979	56	58	71	87	91	55	85	69
ENSG00000168925	CTRB1	chr16	+	75219000	75224924	1016	69	45	12	4	76	48	11	14
ENSG00000163888	CAMK2N2	chr3	-	184259213	184261463	1362	249	208	132	92	180	186	50	61
ENSG00000121966	CXCR4	chr2	-	136114349	136118165	2224	497	406	269	291	346	370	247	194
ENSG00000138614	VWA9	chr15	-	65578753	65611289	4210	1300	1238	1358	1497	1560	1345	1274	1241
ENSG00000172939	OXSR1	chr3	+	38165089	38255488	6075	1903	2013	2000	2068	2393	1983	1992	1906
ENSG00000034510	TMSB10	chr2	+	84905625	84906675	496	17699	12459	11726	12289	16752	15049	11417	7630
ENSG00000158604	TMED4	chr7	-	44577894	44582287	3769	2252	1932	1833	2065	2556	2225	2128	1902
ENSG00000159199	ATP5G1	chr17	+	48892765	48895871	2615	828	546	1358	1424	821	808	1224	1041
ENSG00000225431	AP001626.1	chr21	-	42599280	42615058	1775	8	5	4	2	12	22	1	1
ENSG00000147251	DOCK11	chrX	+	118495898	118686163	6721	325	322	67	81	248	218	48	61
ENSG00000143507	DUSP10	chr1	-	221701424	221742176	2914	309	306	95	114	294	220	109	110
ENSG00000167637	ZNF283	chr19	+	43827292	43852017	7229	235	214	239	290	312	268	238	237
ENSG00000057608	GDI2	chr10	-	5765223	5842132	4033	6298	6655	9106	9874	7134	5661	7550	7865
ENSG00000170390	DCLK2	chr4	+	150078274	150257457	4606	23	17	5	8	18	30	5	2
ENSG00000165806	CASP7	chr10	+	113679162	113730907	3528	939	895	709	631	833	800	590	531
ENSG00000140463	BBS4	chr15	+	72686179	72738476	4149	726	655	896	906	928	803	940	849
ENSG00000172613	RAD9A	chr11	+	67317871	67398410	4169	1593	1250	1104	1173	1900	1525	1259	1067
ENSG00000163608	C3orf17	chr3	-	113002440	113019861	6494	1107	980	1218	1265	1286	1079	962	912
ENSG00000246465	RP11-57A19.2	chr16	-	28284885	28292064	2481	37	36	61	72	43	35	52	69
ENSG00000226887	ERVMER34-1	chr4	-	52722618	52751640	4077	49	56	54	96	64	61	49	41
ENSG00000075856	SART3	chr12	-	108522580	108561400	7271	2285	1891	1982	2085	2319	1986	2010	1862
ENSG00000196459	TRAPPC2	chrX	-	13712244	13734635	6107	546	503	448	447	573	523	389	416
ENSG00000203485	INF2	chr14	+	104689606	104722535	9488	7891	6275	5871	6051	8787	7211	5569	5538
ENSG00000138794	CASP6	chr4	-	109688622	109703583	1943	332	264	337	357	355	258	330	288
ENSG00000006712	PAF1	chr19	-	39385852	39391195	2668	2136	2113	2083	2194	2469	2107	2116	2077
ENSG00000129159	KCNC1	chr11	+	17734812	17783055	9842	14	8	16	8	20	9	2	6
ENSG00000147394	ZNF185	chrX	+	152914442	152973480	4812	2450	2236	2953	3185	2964	2517	3762	3761
ENSG00000197226	TBC1D9B	chr5	-	179862066	179907859	11473	8157	7307	5879	5921	8602	7094	5472	5307
ENSG00000143320	CRABP2	chr1	-	156699606	156705816	1100	8919	9715	7257	7757	12725	9693	7933	7719
ENSG00000123975	CKS2	chr9	+	89311198	89316703	613	707	408	850	995	560	556	1045	648
ENSG00000162545	CAMK2N1	chr1	-	20482391	20486220	2615	3870	3724	1336	1467	4128	3408	1515	1583
ENSG00000274211	SOCS7	chr17	+	38352228	38405593	8621	767	739	727	717	878	714	811	730
ENSG00000123353	ORMDL2	chr12	+	55817919	55821879	2810	280	212	164	222	232	190	228	177
ENSG00000154144	TBRG1	chr11	+	124622836	124635398	6627	390	388	346	351	512	404	330	397
ENSG00000117411	B4GALT2	chr1	+	43978943	43991170	3772	855	758	856	709	848	749	581	571
ENSG00000148153	INIP	chr9	-	112683926	112718236	4423	1456	1528	1674	1787	1747	1574	1531	1488
ENSG00000111321	LTBR	chr12	+	6375045	6391571	6280	4389	4107	3316	3302	4824	4113	3759	3748
ENSG00000227986	TRIM60P18	chr7	+	64355078	64356199	828	41	22	38	38	36	29	38	25
ENSG00000135338	LCA5	chr6	-	79484991	79537458	5964	78	131	88	109	110	101	100	103
ENSG00000117625	RCOR3	chr1	+	211258377	211316385	9092	756	685	590	635	893	711	569	505
ENSG00000104518	GSDMD	chr8	+	143553207	143563062	5116	23	12	22	16	24	11	9	12
ENSG00000006634	DBF4	chr7	+	87876216	87909541	4583	460	535	879	1043	675	507	783	821
ENSG00000166813	KIF7	chr15	-	89608789	89655451	5001	70	65	68	76	67	56	44	72
ENSG00000156017	CARNMT1	chr9	-	74981020	75028423	4610	323	328	534	580	445	374	510	417
ENSG00000079974	RABL2B	chr22	-	50767501	50783663	5870	520	467	480	531	519	423	387	368
ENSG00000182372	CLN8	chr8	+	1755778	1786572	8111	738	614	629	582	921	693	810	656
ENSG00000144554	FANCD2	chr3	+	10026414	10101930	8378	545	565	1131	1203	637	517	695	885
ENSG00000119596	YLPM1	chr14	+	74763366	74859435	14876	2909	3138	2901	3272	3653	2822	2681	2849
ENSG00000124098	FAM210B	chr20	+	56358915	56368663	3577	2595	2732	1807	1983	3257	2714	1995	1877
ENSG00000090924	PLEKHG2	chr19	+	39412585	39428415	9200	1506	1582	1337	1456	1250	999	582	583
ENSG00000163697	APBB2	chr4	-	40810027	41216714	12956	4267	4292	2965	3343	3348	2701	1744	1655
ENSG00000172046	USP19	chr3	-	49108046	49120938	5731	2303	2103	1949	2007	3019	2448	2195	2184
ENSG00000100890	KIAA0391	chr14	+	35121846	35277614	6982	139	110	119	125	180	122	81	135
ENSG00000215424	MCM3AP-AS1	chr21	+	46229217	46259390	7605	315	342	345	383	368	361	281	285
ENSG00000171204	TMEM126B	chr11	+	85628573	85636539	2416	682	559	754	733	683	636	785	728
ENSG00000004838	ZMYND10	chr3	-	50341110	50346852	4009	25	18	42	31	33	32	37	37
ENSG00000128944	KNSTRN	chr15	+	40382721	40394246	3654	348	314	620	617	320	234	548	510
ENSG00000144712	CAND2	chr3	+	12796472	12871916	5478	4	10	11	12	12	19	19	8
ENSG00000178951	ZBTB7A	chr19	-	4044364	4066945	5725	4747	4289	4197	4461	6126	4845	5428	5057
ENSG00000162522	KIAA1522	chr1	+	32741885	32774970	5965	12682	10704	7307	7701	14766	12097	8273	7741
ENSG00000049245	VAMP3	chr1	+	7771269	7781432	2760	2016	2026	1628	1716	2414	2166	1572	1673
ENSG00000136830	FAM129B	chr9	-	127505339	127578989	4629	16859	11795	8068	8183	15747	13316	7387	6262
ENSG00000015532	XYLT2	chr17	+	50346092	50363138	5472	1437	1238	1458	1557	1661	1363	1740	1595
ENSG00000196262	PPIA	chr7	+	44796680	44824564	4432	25002	24906	27312	29172	26532	22275	25118	21159
ENSG00000089327	FXYD5	chr19	+	35154730	35169883	2993	30	23	25	20	48	45	27	27
ENSG00000173821	RNF213	chr17	+	80260866	80398786	28570	6804	6664	4031	4480	8594	7124	3950	4510
ENSG00000137449	CPEB2	chr4	+	15002674	15070153	7177	815	792	811	970	942	760	859	719
ENSG00000144224	UBXN4	chr2	+	135741619	135785055	5112	4590	4593	4411	4666	5402	4553	4375	3910
ENSG00000228956	SATB1-AS1	chr3	+	18445024	18920401	13505	1	1	7	9	11	1	1	3
ENSG00000091127	PUS7	chr7	-	105439661	105522267	4421	699	725	749	820	840	702	614	587
ENSG00000103591	AAGAB	chr15	-	67201033	67255195	3833	2487	2393	2186	2282	2608	2462	1961	1824
ENSG00000092531	SNAP23	chr15	+	42491233	42545356	5900	151	127	128	181	140	103	129	103
ENSG00000087074	PPP1R15A	chr19	+	48872392	48876057	3093	2104	1824	1123	1166	2721	2154	1932	1504
ENSG00000205726	ITSN1	chr21	+	33642400	33899861	21748	622	613	521	591	783	643	467	566
ENSG00000262877	RP11-1055B8.4	chr17	-	81388126	81390256	1565	272	144	182	203	309	266	98	124
ENSG00000068724	TTC7A	chr2	+	46916157	47076137	6949	1088	879	1651	1910	1057	954	2379	2192
ENSG00000127955	GNAI1	chr7	+	80133955	80219402	4547	21	31	27	26	53	64	70	40
ENSG00000161547	SRSF2	chr17	-	76734115	76737374	3017	2650	2675	2727	2863	3237	2828	2189	1996
ENSG00000197019	SERTAD1	chr19	-	40421592	40426025	2114	699	542	518	530	722	648	644	508
ENSG00000139645	ANKRD52	chr12	-	56237807	56258391	8820	6509	5207	4732	5152	6367	5572	4778	4565
ENSG00000117308	GALE	chr1	-	23795599	23800804	3978	505	437	494	479	426	352	338	275
ENSG00000224660	SH3BP5-AS1	chr3	+	15254184	15264493	5733	359	336	275	287	557	406	305	350
ENSG00000170921	TANC2	chr17	+	63009556	63427699	22866	10601	11007	7525	7993	11950	9162	6964	7274
ENSG00000101084	C20orf24	chr20	+	36605734	36612557	1517	205	124	122	136	145	116	201	116
ENSG00000210196	MT-TP	chrMT	-	15956	16023	68	1629	2462	1589	1630	2043	1365	1050	1599
ENSG00000235109	ZSCAN31	chr6	-	28324693	28356271	4957	126	182	124	136	148	126	95	101
ENSG00000161905	ALOX15	chr17	-	4630902	4642294	3404	488	448	374	370	517	443	462	402
ENSG00000016864	GLT8D1	chr3	-	52694485	52706083	3916	656	659	493	565	847	705	527	475
ENSG00000112877	CEP72	chr5	+	612272	667168	3658	242	191	264	331	310	226	227	278
ENSG00000100558	PLEK2	chr14	-	67386983	67412200	1603	78	119	109	128	137	61	118	84
ENSG00000143067	ZNF697	chr1	-	119619422	119647773	5041	131	98	93	136	122	102	112	112
ENSG00000165028	NIPSNAP3B	chr9	+	104764157	104777457	2178	53	43	36	32	55	44	22	27
ENSG00000235706	DICER1-AS1	chr14	+	95157645	95179933	3722	158	155	196	232	231	181	265	267
ENSG00000204420	C6orf25	chr6	+	31718594	31726714	2937	33	42	24	32	80	39	22	15
ENSG00000158186	MRAS	chr3	+	138347648	138405534	6365	96	83	72	42	132	76	48	33
ENSG00000085998	POMGNT1	chr1	-	46188682	46220305	6198	1571	1219	1204	1228	1586	1399	1191	1069
ENSG00000278970	HEIH	chr5	-	180829954	180831605	1652	483	567	507	472	687	535	502	485
ENSG00000115750	TAF1B	chr2	+	9843354	9934416	4064	429	336	546	560	421	424	413	425
ENSG00000185787	MORF4L1	chr15	+	78810487	78898133	6584	9029	7545	9357	9985	8801	7689	8698	7169
ENSG00000269514	RP11-370I10.12	chr12	+	48198387	48202031	3645	7	4	5	9	13	7	3	7
ENSG00000100647	SUSD6	chr14	+	69611596	69715142	5830	1961	1587	1313	1345	2144	1978	1657	1682
ENSG00000135205	CCDC146	chr7	+	77122434	77329533	4457	317	340	161	177	335	266	173	136
ENSG00000169598	DFFB	chr1	+	3857267	3885429	3870	171	149	170	146	194	169	95	118
ENSG00000099875	MKNK2	chr19	-	2037465	2051244	5221	3486	2884	3168	3300	4072	3297	4634	4161
ENSG00000151729	SLC25A4	chr4	+	185143241	185150382	4844	499	316	354	385	434	403	402	315
ENSG00000164125	FAM198B	chr4	-	158124474	158173318	7880	133	98	608	675	132	95	539	534
ENSG00000204370	SDHD	chr11	+	112086773	112120013	2509	411	246	373	359	359	417	345	317
ENSG00000004961	HCCS	chrX	+	11111301	11123078	2335	610	568	403	414	613	572	480	413
ENSG00000130598	TNNI2	chr11	+	1838989	1841680	1082	7	2	21	29	5	6	54	28
ENSG00000135070	ISCA1	chr9	-	86264546	86282538	3050	998	1018	945	1035	1138	1027	975	751
ENSG00000061794	MRPS35	chr12	+	27710773	27756295	1979	1006	935	1207	1290	982	962	1100	1101
ENSG00000176024	ZNF613	chr19	+	51879872	51948759	3889	49	70	63	74	57	46	50	66
ENSG00000108813	DLX4	chr17	+	49968970	49974959	3644	157	114	148	133	214	170	123	94
ENSG00000171914	TLN2	chr15	+	62390526	62844631	16202	391	331	542	513	352	271	575	642
ENSG00000144655	CSRNP1	chr3	-	39141855	39154562	3214	844	718	338	401	1013	920	465	337
ENSG00000197172	MAGEA6	chrX	-	152766136	152769747	1863	0	0	0	0	0	0	0	0
ENSG00000133739	LRRCC1	chr8	+	85107147	85146076	5065	477	593	664	701	715	577	560	645
ENSG00000197496	SLC2A10	chr20	+	46709487	46736347	5000	1519	1361	1958	2287	1387	1275	2035	1846
ENSG00000204389	HSPA1A	chr6	+	31815464	31817946	2483	4314	3861	3212	3490	5225	4474	5547	3824
ENSG00000221995	TIAF1	chr17	-	29073521	29078857	5337	52	36	27	13	25	41	30	25
ENSG00000177683	THAP5	chr7	-	108554543	108569750	4961	732	794	731	734	943	770	829	793
ENSG00000175567	UCP2	chr11	-	73974667	73983307	3237	3595	3537	4506	4791	3668	3022	3680	3837
ENSG00000139921	TMX1	chr14	+	51240162	51257546	4499	1670	1392	1847	2095	1615	1424	1460	1536
ENSG00000120798	NR2C1	chr12	-	95020229	95073703	6529	547	621	537	552	671	640	545	522
ENSG00000070610	GBA2	chr9	-	35736866	35749228	4803	1534	1331	1065	1082	1487	1197	1048	925
ENSG00000119471	HSDL2	chr9	+	112379937	112472410	3455	620	664	1040	1050	702	623	983	840
ENSG00000104964	AES	chr19	-	3052910	3063107	5298	3937	2641	2441	2522	3585	2845	2448	1890
ENSG00000128908	INO80	chr15	-	40978880	41116354	7014	1216	1153	1106	1223	1397	1199	952	984
ENSG00000115211	EIF2B4	chr2	-	27364352	27370486	5341	735	722	563	598	807	701	733	615
ENSG00000274180	NATD1	chr17	-	21238870	21253410	4931	1246	1020	615	576	1600	1320	736	650
ENSG00000164342	TLR3	chr4	+	186069152	186088069	6724	2	3	1	0	3	4	6	3
ENSG00000251022	THAP9-AS1	chr4	-	82893009	82900960	4397	386	388	637	623	439	440	409	432
ENSG00000064309	CDON	chr11	-	125955796	126063335	10600	116	124	139	182	160	137	164	201
ENSG00000149716	ORAOV1	chr11	-	69653076	69675416	7872	836	679	699	746	1010	869	838	729
ENSG00000164611	PTTG1	chr5	+	160421822	160428744	2013	320	357	713	601	342	302	561	430
ENSG00000177707	PVRL3	chr3	+	111070071	111275563	6184	165	156	65	71	164	145	42	67
ENSG00000148688	RPP30	chr10	+	90871716	90908553	4653	450	439	476	453	478	381	430	390
ENSG00000101557	USP14	chr18	+	158383	214629	5987	1422	1495	1325	1399	1578	1327	1175	1204
ENSG00000145495	2020-03-06	chr5	+	10353703	10440388	11336	5624	4964	5579	6130	6477	5534	5546	5367
ENSG00000141337	ARSG	chr17	+	68259182	68422731	6587	729	645	864	982	948	692	822	968
ENSG00000137185	ZSCAN9	chr6	+	28224886	28233482	3705	462	378	403	419	472	413	414	372
ENSG00000153029	MR1	chr1	+	181033425	181061938	9348	789	796	1164	1205	1082	853	1496	1334
ENSG00000134313	KIDINS220	chr2	-	8725278	8837630	11082	2186	2570	2362	2521	3129	2415	2670	2505
ENSG00000176171	BNIP3	chr10	-	131966455	131982013	5325	881	717	1273	1309	886	785	1113	979
ENSG00000225190	PLEKHM1	chr17	-	45435900	45490749	9233	1126	873	580	627	1144	1002	710	608
ENSG00000161618	ALDH16A1	chr19	+	49453169	49471048	4643	1253	813	788	811	983	924	647	575
ENSG00000139410	SDSL	chr12	+	113422237	113438276	2216	633	530	801	926	783	666	956	761
ENSG00000011009	LYPLA2	chr1	+	23790970	23795539	2196	2112	1396	1029	999	1894	1580	906	731
ENSG00000119401	TRIM32	chr9	+	116687302	116701300	3780	640	536	615	632	531	526	508	477
ENSG00000135083	CCNJL	chr5	-	160251652	160345396	4736	403	440	264	274	409	331	224	217
ENSG00000166689	PLEKHA7	chr11	-	16778295	17014443	9575	2321	2135	1278	1360	2826	2275	1265	1345
ENSG00000124942	AHNAK	chr11	-	62433542	62556235	19465	10849	10822	22337	24607	17112	14189	27202	29428
ENSG00000197043	ANXA6	chr5	-	151100712	151157882	5427	1067	1004	1207	1285	1578	1339	1446	1296
ENSG00000163939	PBRM1	chr3	-	52545352	52685917	9654	915	852	1046	1129	1096	936	1064	1144
ENSG00000135473	PAN2	chr12	-	56316223	56334053	7288	1854	1870	2167	2329	2204	1910	1819	1868
ENSG00000170035	UBE2E3	chr2	+	180967248	181076585	2973	1257	1062	1072	1179	1238	1015	992	936
ENSG00000185163	DDX51	chr12	-	132136594	132144335	6365	1134	954	934	897	1213	1085	840	715
ENSG00000132906	CASP9	chr1	-	15490832	15526534	5269	328	324	180	218	341	257	262	188
ENSG00000198018	ENTPD7	chr10	+	99659506	99706240	3657	249	299	290	332	334	229	241	224
ENSG00000168447	SCNN1B	chr16	+	23278231	23381299	3918	14	15	57	79	3	3	93	92
ENSG00000233854	POU6F2-AS2	chr7	-	38984243	39013551	514	0	0	0	0	0	0	0	0
ENSG00000196371	FUT4	chr11	+	94543840	94549898	6059	67	55	92	113	99	87	107	142
ENSG00000188677	PARVB	chr22	+	43999211	44172949	7403	10	10	9	4	6	5	2	6
ENSG00000248429	RP11-597D13.9	chr4	+	158170752	158202877	5639	53	42	169	159	56	39	151	143
ENSG00000179431	FJX1	chr11	+	35618419	35620868	2450	151	72	111	99	95	75	35	41
ENSG00000111110	PPM1H	chr12	-	62643982	62935037	7063	1236	1141	1436	1548	1434	1297	1763	1711
ENSG00000204843	DCTN1	chr2	-	74361154	74392087	10439	2691	2205	2686	2865	2905	2406	2597	2373
ENSG00000221978	CCNL2	chr1	-	1385711	1399328	6850	8859	6682	5871	6264	9895	8461	6464	5458
ENSG00000213903	LTB4R	chr14	+	24311450	24318036	4465	1109	907	841	849	1116	1019	777	733
ENSG00000125740	FOSB	chr19	+	45467995	45475179	5553	341	347	62	56	435	354	87	70
ENSG00000138606	SHF	chr15	-	45167214	45201175	4894	58	36	23	38	44	37	23	15
ENSG00000108785	HSD17B1P1	chr17	+	42546764	42548706	955	40	34	28	32	90	71	70	52
ENSG00000239264	TXNDC5	chr6	-	7881517	7910814	4387	83	85	93	120	57	65	150	130
ENSG00000077235	GTF3C1	chr16	-	27459555	27549913	11562	5420	5101	4484	4601	6154	4737	3842	3884
ENSG00000119707	RBM25	chr14	+	73058436	73123898	11859	3289	3538	3375	3501	4057	3266	2805	2869
ENSG00000147996	CBWD5	chr9	+	65668805	65734041	12708	426	372	501	481	429	390	349	353
ENSG00000196954	CASP4	chr11	-	104942866	104969436	7256	50	58	45	70	63	35	69	56
ENSG00000100220	RTCB	chr22	-	32387582	32412255	2948	1745	1433	1592	1564	1653	1472	1375	1329
ENSG00000106605	BLVRA	chr7	+	43758680	43807342	1821	664	586	1074	1049	577	428	969	791
ENSG00000076706	MCAM	chr11	-	119308529	119321521	7422	43	46	12	24	27	15	27	15
ENSG00000159714	ZDHHC1	chr16	-	67394419	67416833	3261	55	61	23	25	55	61	12	16
ENSG00000175416	CLTB	chr5	-	176392455	176416569	2039	3306	2387	2264	2320	3060	2529	2546	2184
ENSG00000143375	CGN	chr1	+	151510510	151538692	6616	3999	3414	2957	3209	4396	3606	2936	2655
ENSG00000232973	CYP1B1-AS1	chr2	+	38073447	38231651	7447	47	53	63	54	53	28	41	42
ENSG00000130164	LDLR	chr19	+	11089362	11133816	7718	2325	2236	3262	3421	2777	2431	5045	4491
ENSG00000099290	FAM21A	chr10	+	50067888	50133506	5159	1272	1385	936	988	1397	1218	834	808
ENSG00000165655	ZNF503	chr10	-	75397830	75401906	3347	165	100	107	82	133	103	64	44
ENSG00000272994	RP11-332H14.2	chr2	-	105334027	105337475	3449	113	91	136	146	104	105	96	99
ENSG00000140525	FANCI	chr15	+	89243949	89317261	7766	1243	1190	2327	2555	1328	1039	1290	1517
ENSG00000154127	UBASH3B	chr11	+	122655675	122814473	9011	19	20	33	22	18	14	31	23
ENSG00000147155	EBP	chrX	+	48521158	48528716	2409	892	816	930	1078	731	710	990	872
ENSG00000177465	ACOT4	chr14	+	73591706	73596496	2362	164	102	158	181	107	102	148	146
ENSG00000104093	DMXL2	chr15	-	51447711	51622833	13807	1444	1549	1533	1714	1653	1203	1578	1719
ENSG00000008256	CYTH3	chr7	-	6161776	6272644	5808	761	691	496	602	767	579	457	408
ENSG00000105732	ZNF574	chr19	+	42068477	42081565	4682	1081	1028	907	933	1333	1149	1123	1136
ENSG00000065534	MYLK	chr3	-	123610049	123884331	22167	83	74	119	95	73	76	108	85
ENSG00000117335	CD46	chr1	+	207752057	207795513	8708	3687	3153	3633	3969	4226	3540	4165	3938
ENSG00000005379	BZRAP1	chr17	-	58301228	58328760	11354	3	2	0	1	1	2	1	0
ENSG00000167508	MVD	chr16	-	88651935	88663161	4717	1954	1336	1504	1501	1901	1721	1945	1785
ENSG00000213853	EMP2	chr16	-	10528422	10580698	8718	9877	9782	16777	18200	12669	10361	16659	16041
ENSG00000058063	ATP11B	chr3	+	182793500	182921635	9196	1392	1308	1411	1631	1523	1288	1465	1413
ENSG00000143367	TUFT1	chr1	+	151540305	151583583	3878	3131	2413	2065	2277	3269	2815	2318	2162
ENSG00000188243	COMMD6	chr13	-	75525219	75549439	2897	412	405	417	401	391	379	518	417
ENSG00000278535	DHRS11	chr17	+	36591798	36600806	5462	229	189	146	190	266	162	83	82
ENSG00000085719	CPNE3	chr8	+	86484830	86561498	6793	3517	3503	3761	4011	3990	3412	3216	3456
ENSG00000121621	KIF18A	chr11	-	28020620	28108308	4668	129	153	418	393	194	153	310	340
ENSG00000073614	KDM5A	chr12	-	280129	389454	12106	1274	1163	1140	1282	1472	1286	1143	1134
ENSG00000168772	CXXC4	chr4	-	104468312	104494901	5819	7	21	80	52	6	2	29	28
ENSG00000027697	IFNGR1	chr6	-	137197484	137219449	2571	604	582	434	432	582	485	349	310
ENSG00000111412	C12orf49	chr12	-	116710185	116738070	8664	2911	2597	2147	2397	3087	2540	2821	2337
ENSG00000167173	C15orf39	chr15	+	75195643	75212169	5812	1541	1365	615	615	1435	1212	517	514
ENSG00000158246	FAM46B	chr1	-	27005020	27012836	2368	153	107	156	222	203	155	209	198
ENSG00000188483	IER5L	chr9	-	129175552	129178262	2711	3152	2947	2570	2702	3592	2568	3328	2996
ENSG00000152795	HNRNPDL	chr4	-	82422564	82430408	5476	4556	3799	3226	3314	4992	4375	2907	2264
ENSG00000120699	EXOSC8	chr13	+	36998816	37009613	3630	526	489	835	811	589	535	608	663
ENSG00000107175	CREB3	chr9	+	35732320	35737007	1921	776	660	709	728	745	661	743	553
ENSG00000167522	ANKRD11	chr16	-	89267627	89490561	16949	7153	6616	8173	8257	8101	6538	8480	8938
ENSG00000245849	RAD51-AS1	chr15	-	40686724	40695107	1696	238	200	202	213	272	273	221	249
ENSG00000171119	NRTN	chr19	+	5823802	5828324	1109	39	33	35	19	51	57	29	41
ENSG00000100578	KIAA0586	chr14	+	58427385	58551289	10184	291	285	560	593	319	234	462	496
ENSG00000237491	RP11-206L10.9	chr1	+	778770	810060	5517	65	60	60	68	103	66	69	61
ENSG00000183421	RIPK4	chr21	-	41739369	41767106	4033	821	812	291	266	558	504	200	215
ENSG00000256087	ZNF432	chr19	-	52031379	52095738	5985	122	141	158	172	141	129	114	132
ENSG00000198168	SVIP	chr11	-	22813799	22830299	5263	745	702	739	820	851	766	804	658
ENSG00000102962	CCL22	chr16	+	57358772	57366190	2929	98	120	13	18	114	75	25	29
ENSG00000134755	DSC2	chr18	-	31058840	31102415	12371	90	92	189	239	103	101	157	135
ENSG00000137815	RTF1	chr15	+	41408408	41483563	5770	2030	1946	1649	1842	2287	2065	1581	1515
ENSG00000126934	MAP2K2	chr19	-	4090321	4124129	5236	4033	3359	3469	3629	4726	4173	4303	4086
ENSG00000130312	MRPL34	chr19	+	17292609	17306843	1686	354	250	323	350	369	300	441	324
ENSG00000162378	ZYG11B	chr1	+	52726467	52827342	8198	872	811	739	685	925	826	645	647
ENSG00000154319	FAM167A	chr8	-	11421463	11474715	5033	131	146	108	84	201	117	75	72
ENSG00000133597	ADCK2	chr7	+	140673153	140696261	2913	596	392	515	530	561	479	438	426
ENSG00000268916	CSAG3	chrX	+	152753921	152760222	789	0	0	0	0	0	0	0	0
ENSG00000169857	AVEN	chr15	-	33866227	34039176	1808	255	198	219	206	220	222	213	158
ENSG00000198720	ANKRD13B	chr17	+	29589769	29614761	3971	413	341	143	175	414	356	147	97
ENSG00000181222	POLR2A	chr17	+	7484366	7514618	8357	5941	6507	6961	7572	7529	5677	6919	7151
ENSG00000133706	LARS	chr5	-	146113038	146182660	8118	2037	2253	3185	3294	1971	1590	2752	2642
ENSG00000151135	TMEM263	chr12	+	106955719	106978778	4768	1206	1123	1102	1236	1349	1175	1222	1092
ENSG00000097007	ABL1	chr9	+	130713946	130887675	6276	3425	3207	2958	3002	4100	3193	2850	2890
ENSG00000146648	EGFR	chr7	+	55019021	55256620	12961	457	631	464	485	792	532	349	415
ENSG00000163932	PRKCD	chr3	+	53156009	53192717	3396	4067	4073	1713	1702	4967	4155	1526	1446
ENSG00000279453	RP3-425C14.4	chr6	-	122436789	122439223	2435	123	141	67	96	157	94	66	72
ENSG00000197415	VEPH1	chr3	-	157259742	157533619	6554	18	17	65	48	48	24	173	150
ENSG00000092140	G2E3	chr14	+	30559123	30620063	9237	620	600	859	985	681	590	742	643
ENSG00000239382	ALKBH6	chr19	-	36009120	36014239	4293	64	71	63	86	69	97	62	67
ENSG00000114354	TFG	chr3	+	100709331	100748966	4994	2640	2603	2658	2886	3379	2681	2958	2608
ENSG00000283526	PRRT1B	chr9	+	131545514	131558620	13107	938	610	227	229	946	887	146	99
ENSG00000174744	BRMS1	chr11	-	66337333	66345125	2514	1547	1247	1033	1082	1803	1454	1125	919
ENSG00000203814	HIST2H2BF	chr1	-	149782689	149812373	3196	285	299	433	500	367	301	597	644
ENSG00000087077	TRIP6	chr7	+	100867138	100873454	2841	2542	1870	1598	1720	2615	2358	2204	1741
ENSG00000110344	UBE4A	chr11	+	118359585	118399211	6576	1529	1651	1604	1674	1950	1525	1471	1746
ENSG00000184840	TMED9	chr5	+	177592158	177596124	2440	4532	3078	3508	3551	3875	3535	3902	2929
ENSG00000186765	FSCN2	chr17	+	81528396	81537130	2019	199	112	101	115	146	132	71	107
ENSG00000175334	BANF1	chr11	+	66002079	66004149	1645	4518	3779	3820	4019	4625	3839	3672	3359
ENSG00000114270	COL7A1	chr3	-	48564073	48595267	11071	398	258	334	444	571	500	708	547
ENSG00000161999	JMJD8	chr16	-	681671	684528	2627	542	454	474	444	473	434	471	503
ENSG00000178917	ZNF852	chr3	-	44498970	44510640	4229	84	69	93	81	130	95	84	91
ENSG00000145685	LHFPL2	chr5	-	78485215	78770021	7977	1370	1208	766	840	1533	1235	1108	906
ENSG00000117280	RAB29	chr1	-	205767986	205775460	3882	648	589	446	560	907	853	777	761
ENSG00000241258	CRCP	chr7	+	66114604	66154568	3540	1508	1349	1294	1412	1671	1465	1359	1153
ENSG00000123388	HOXC11	chr12	+	53973126	53977643	3265	198	154	148	170	159	106	117	117
ENSG00000107882	SUFU	chr10	+	102503987	102633535	6865	610	508	479	591	602	471	460	416
ENSG00000268869	ESPNP	chr1	-	16687339	16720157	3178	27	17	24	26	41	15	13	30
ENSG00000113719	ERGIC1	chr5	+	172834275	172952685	14139	4774	4428	5176	5177	4685	3770	4389	4464
ENSG00000100100	PIK3IP1	chr22	-	31281593	31292534	3805	991	799	591	622	1136	898	691	616
ENSG00000157350	ST3GAL2	chr16	-	70375978	70439237	9744	241	217	211	227	271	249	208	189
ENSG00000086548	CEACAM6	chr19	+	41750977	41772208	3052	2477	2673	1130	1174	668	614	561	664
ENSG00000269313	MAGIX	chrX	+	49162564	49168483	5107	52	20	51	76	46	39	76	67
ENSG00000130414	NDUFA10	chr2	-	239892450	240025402	9517	2470	2370	2680	2743	3006	2381	2483	2200
ENSG00000047579	DTNBP1	chr6	-	15522801	15663058	3052	575	404	373	343	580	488	358	291
ENSG00000235448	LURAP1L-AS1	chr9	-	12700100	12814345	799	0	0	4	2	1	1	0	2
ENSG00000105376	ICAM5	chr19	+	10289981	10296778	3906	111	71	118	192	168	150	101	107
ENSG00000213073	RP11-288H12.3	chr6	+	160093082	160096212	3131	40	35	25	24	53	16	29	18
ENSG00000127952	STYXL1	chr7	-	75996338	76048004	2028	829	669	642	703	817	663	664	596
ENSG00000174695	TMEM167A	chr5	-	83052846	83077863	4908	1810	1587	2101	2297	1912	1558	1980	1858
ENSG00000169230	PRELID1	chr5	+	177303774	177306959	1875	1216	801	1124	1024	1044	858	1064	903
ENSG00000074935	TUBE1	chr6	-	112070777	112087529	6973	196	138	405	425	142	132	348	330
ENSG00000149480	MTA2	chr11	-	62593214	62601840	4236	4303	3826	3199	3438	4482	3574	2741	2539
ENSG00000054118	THRAP3	chr1	+	36224416	36305357	4736	4243	4231	4108	4558	4788	4006	3832	3733
ENSG00000158195	WASF2	chr1	-	27404226	27490158	5676	4035	4087	4298	4693	4889	4010	4818	4592
ENSG00000130305	NSUN5	chr7	-	73302517	73308867	3414	925	755	884	978	940	706	884	776
ENSG00000127418	FGFRL1	chr4	+	1009936	1026897	4145	1247	1143	1270	1288	1185	1004	873	936
ENSG00000189266	PNRC2	chr1	+	23959109	23963462	2564	2567	2496	2323	2339	3040	2595	2017	1958
ENSG00000067715	SYT1	chr12	+	78863993	79452008	6494	920	1022	1173	1123	1264	957	1220	1132
ENSG00000153879	CEBPG	chr19	+	33373330	33382686	4411	1140	949	2230	2371	1153	1025	2822	2663
ENSG00000163900	TMEM41A	chr3	-	185476496	185499057	8668	934	826	793	748	1025	923	739	599
ENSG00000167625	ZNF526	chr19	+	42220271	42228201	4271	573	493	474	446	609	454	474	465
ENSG00000106799	TGFBR1	chr9	+	99104038	99154192	6844	1128	871	748	820	1019	913	630	647
ENSG00000134852	CLOCK	chr4	-	55427903	55547138	11762	749	672	883	1052	749	616	716	887
ENSG00000072858	SIDT1	chr3	+	113532296	113629578	8060	2978	2882	2833	2936	3025	2290	2202	2189
ENSG00000133424	LARGE	chr22	-	33162226	33922841	10687	1645	1423	1796	1866	1685	1313	1487	1464
ENSG00000163527	STT3B	chr3	+	31532638	31637622	5012	5264	5414	5756	6260	5603	4643	5150	5273
ENSG00000184117	NIPSNAP1	chr22	-	29554808	29581337	3067	2008	1772	1939	2038	1981	1618	1493	1510
ENSG00000183735	TBK1	chr12	+	64451880	64502108	4762	1332	1526	1124	1161	1668	1397	999	1019
ENSG00000125378	BMP4	chr14	-	53949736	53958761	3082	631	636	331	391	960	725	358	303
ENSG00000118197	DDX59	chr1	-	200623896	200669969	4470	479	533	559	588	616	568	616	539
ENSG00000163762	TM4SF18	chr3	-	149318498	149334414	4482	29	26	17	7	47	64	4	8
ENSG00000161714	PLCD3	chr17	-	45108967	45133354	6740	3779	3163	2712	2927	4996	4196	2804	2812
ENSG00000112759	SLC29A1	chr6	+	44219505	44234151	3333	569	476	567	580	580	474	441	398
ENSG00000066583	ISOC1	chr5	+	129094751	129114028	1940	2438	2573	4928	5090	2871	2489	5630	5657
ENSG00000146426	TIAM2	chr6	+	154832697	155257723	11532	110	122	102	122	140	123	102	101
ENSG00000123064	DDX54	chr12	-	113157174	113185479	5064	2694	2304	2789	3111	2893	2472	2782	2991
ENSG00000161682	FAM171A2	chr17	-	44353215	44363875	3592	745	548	510	469	894	723	523	466
ENSG00000175634	RPS6KB2	chr11	+	67428460	67435408	5822	1171	1022	1233	1266	1361	1177	1282	1145
ENSG00000161533	ACOX1	chr17	-	75941507	75979363	8472	1731	1703	1153	1312	1901	1598	1260	1200
ENSG00000138430	OLA1	chr2	-	174072447	174248698	6100	2040	2468	3443	3482	2888	2314	2935	3012
ENSG00000145782	ATG12	chr5	-	115828200	115841858	8888	1144	1050	1077	1149	1223	1161	1149	1010
ENSG00000126005	MMP24-AS1	chr20	-	35201745	35278131	5511	902	802	540	564	813	618	273	281
ENSG00000122678	POLM	chr7	-	44072247	44082540	4487	747	584	662	726	814	757	729	605
ENSG00000103528	SYT17	chr16	+	19167971	19268334	7538	144	131	103	113	27	27	29	16
ENSG00000189050	RNFT1	chr17	-	59952240	59964761	3399	928	905	1105	1176	1281	1133	1323	1191
ENSG00000137504	CREBZF	chr11	-	85659708	85682908	5587	3403	2976	3656	3904	4150	3712	3372	3226
ENSG00000114850	SSR3	chr3	-	156540140	156555184	4627	3220	3236	3486	3905	3369	2780	3579	3095
ENSG00000177685	CRACR2B	chr11	+	826144	831991	3913	881	622	352	362	707	618	440	433
ENSG00000150893	FREM2	chr13	+	38687129	38887131	16223	872	950	1490	1561	1236	1055	1911	2188
ENSG00000151892	GFRA1	chr10	-	116056925	116273467	9678	2793	3144	29214	31298	3925	3358	30540	30755
ENSG00000175701	LINC00116	chr2	-	110211529	110245420	2051	389	245	321	344	290	251	381	304
ENSG00000143776	CDC42BPA	chr1	-	226989865	227318474	14055	1787	1886	976	972	1977	1570	750	821
ENSG00000008083	JARID2	chr6	+	15246296	15522040	6015	3038	3182	6148	6960	4147	3187	7810	7900
ENSG00000107862	GBF1	chr10	+	102245532	102382899	6641	2662	2693	2667	2848	2993	2475	2489	2574
ENSG00000204839	MROH6	chr8	-	143566187	143572971	4408	952	832	649	707	1016	846	661	662
ENSG00000114923	SLC4A3	chr2	+	219627327	219641980	5091	477	292	310	353	473	399	253	219
ENSG00000204673	AKT1S1	chr19	-	49869033	49878459	5737	2918	2507	2572	2537	3434	2785	2397	2269
ENSG00000159140	SON	chr21	+	33542618	33577481	13172	5270	5356	5335	5985	6164	4976	5139	5413
ENSG00000100982	PCIF1	chr20	+	45934628	45948023	3219	1272	1266	1514	1454	1445	1179	1474	1363
ENSG00000179588	ZFPM1	chr16	+	88453317	88537016	6110	1725	1371	854	743	1628	1520	932	966
ENSG00000168781	PPIP5K1	chr15	-	43533462	43590253	8075	499	487	401	430	529	453	419	420
ENSG00000151914	DST	chr6	-	56457987	56954628	42341	2184	2197	2596	2972	2638	1961	3091	3542
ENSG00000166881	NEMP1	chr12	-	57055643	57088063	5708	639	674	1630	1731	708	571	1402	1516
ENSG00000101974	ATP11C	chrX	-	139726346	139945276	7407	801	760	843	939	835	752	690	731
ENSG00000070495	JMJD6	chr17	-	76712832	76726799	5969	611	521	373	387	744	615	592	451
ENSG00000115942	ORC2	chr2	-	200908973	200963680	5835	1031	1115	1160	1145	1250	1064	1120	1122
ENSG00000172059	KLF11	chr2	+	10042849	10054836	4589	630	598	687	829	853	640	844	794
ENSG00000234965	SHISA8	chr22	-	41909554	41914667	1405	93	41	31	38	91	73	24	25
ENSG00000106479	ZNF862	chr7	+	149838367	149867479	8430	891	717	584	569	1025	861	606	563
ENSG00000177150	FAM210A	chr18	-	13663347	13726663	4681	348	325	311	382	320	330	252	223
ENSG00000142937	RPS8	chr1	+	44775251	44778779	2847	15664	13445	21597	22805	15887	14210	21503	17360
ENSG00000232593	KANTR	chrX	+	53094145	53167014	2357	267	226	302	255	292	239	316	219
ENSG00000134461	ANKRD16	chr10	-	5861617	5889906	3059	438	266	280	297	375	265	264	277
ENSG00000264538	SUZ12P1	chr17	+	30709299	30790908	3776	214	217	172	220	299	181	172	166
ENSG00000010017	RANBP9	chr6	-	13621498	13711564	3347	1373	1341	1401	1395	1634	1321	1427	1397
ENSG00000167741	GGT6	chr17	-	4556927	4560818	3161	5	6	18	11	6	7	8	11
ENSG00000132694	ARHGEF11	chr1	-	156934840	157045370	8950	2362	2329	2073	2221	2697	2198	2062	2169
ENSG00000090054	SPTLC1	chr9	-	92031999	92115384	3658	2299	2336	2352	2608	2637	2239	2271	2220
ENSG00000183684	ALYREF	chr17	-	81887844	81891586	1574	1867	1493	1766	1845	1872	1605	1672	1465
ENSG00000168615	ADAM9	chr8	+	38996869	39105144	6913	2010	1968	1893	2027	2340	1868	1890	1763
ENSG00000131747	TOP2A	chr17	-	40388516	40417950	6437	2135	2288	7546	8492	2509	2206	7007	7514
ENSG00000067191	CACNB1	chr17	-	39173456	39197703	7094	113	129	91	83	175	146	67	26
[truncated: 56,677 more rows]
