# Supplementary material for: Mismatch repair deficiency predicts response to HER2 blockade in HER2-negative breast cancer
Source: Nat Commun. 2021 May 19;12:2940. doi: 10.1038/s41467-021-23271-0 (PMC8134423; doi:10.1038/s41467-021-23271-0)
Supplement: Supplementary file 6 — Source Data [file 41467_2021_23271_MOESM6_ESM.xlsx]

## Sheet: Fig1
Panel A				Panel B				Panel C
METABRIC				Group	DFS	Time		Factor	Odds Ratio	Lower CI	Upper CI	p-value
	ERBB2high	ERBB2low		aMutL+Rest	1	1.37534		MutL+ERBB2high	1.43	0.92	2.22	0.11
MutL-	28	92		aMutL+Rest	0	1.98082		MutL-	1.77	1.19	2.62	0.005
MutL+	86	639		aMutL+Rest	1	2.53699		MutL-ERBB2high	2.49	1.45	4.31	0.001
				aMutL+Rest	0	3.50411		PR+ vs PR-	0.85	0.64	1.13	0.27
TCGA				aMutL+Rest	0	4.11507		StageI	0.35	0.21	0.62	0.0003
	ERBB2hi	ERBB2low		aMutL+Rest	1	4.29863		StageII	0.66	0.47	0.93	0.002
MutL-	10	27		aMutL+Rest	1	4.70411		StageIII+	1.77	1.03	3.04	0.04
MutL+	68	489		aMutL+Rest	0	4.82466		Stage NA	0.71	0.45	1.09	0.11
				aMutL+Rest	1	5.00274		TP53mut vs WT	1.82	1.01	3.29	0.046
				aMutL+Rest	0	5.58082		TP53NA vs WT	0.96	0.69	1.33	0.79
				aMutL+Rest	0	6.1863
				aMutL+Rest	1	6.56438
				aMutL+Rest	0	8.2
				aMutL+Rest	1	8.47397
				aMutL+Rest	1	9.16712
				aMutL+Rest	0	9.50137
				aMutL+Rest	0	9.57808
				aMutL+Rest	0	10
				aMutL+Rest	0	10
				aMutL+Rest	0	10
				aMutL+Rest	0	10
				aMutL+Rest	0	10
				aMutL+Rest	0	10
				aMutL+Rest	0	0.117808
				aMutL+Rest	0	0.134247
				aMutL+Rest	0	0.208219
				aMutL+Rest	0	0.208219
				aMutL+Rest	0	0.287671
				aMutL+Rest	0	0.356164
				aMutL+Rest	0	0.369863
				aMutL+Rest	1	0.435616
				aMutL+Rest	0	0.506849
				aMutL+Rest	1	0.515068
				aMutL+Rest	0	0.553425
				aMutL+Rest	0	0.635616
				aMutL+Rest	1	0.641096
				aMutL+Rest	0	0.70411
				aMutL+Rest	0	0.712329
				aMutL+Rest	1	0.745205
				aMutL+Rest	0	0.747945
				aMutL+Rest	0	0.857534
				aMutL+Rest	0	0.980822
				aMutL+Rest	0	0.994521
				aMutL+Rest	0	0.99726
				aMutL+Rest	0	1.06027
				aMutL+Rest	1	1.06301
				aMutL+Rest	1	1.13425
				aMutL+Rest	0	1.16712
				aMutL+Rest	0	1.16986
				aMutL+Rest	1	1.29041
				aMutL+Rest	1	1.33973
				aMutL+Rest	0	1.3726
				aMutL+Rest	0	1.40822
				aMutL+Rest	0	1.43014
				aMutL+Rest	0	1.46575
				aMutL+Rest	1	1.49863
				aMutL+Rest	1	1.60822
				aMutL+Rest	1	1.64384
				aMutL+Rest	1	1.71233
				aMutL+Rest	0	1.8274
				aMutL+Rest	0	1.87397
				aMutL+Rest	1	1.89315
				aMutL+Rest	1	1.91233
				aMutL+Rest	1	1.9589
				aMutL+Rest	1	1.96712
				aMutL+Rest	1	1.99726
				aMutL+Rest	1	2
				aMutL+Rest	0	2.00548
				aMutL+Rest	0	2.01918
				aMutL+Rest	0	2.02466
				aMutL+Rest	0	2.05205
				aMutL+Rest	0	2.11233
				aMutL+Rest	0	2.12329
				aMutL+Rest	0	2.15616
				aMutL+Rest	1	2.22466
				aMutL+Rest	0	2.29863
				aMutL+Rest	0	2.34795
				aMutL+Rest	0	2.40274
				aMutL+Rest	1	2.40822
				aMutL+Rest	0	2.45753
				aMutL+Rest	1	2.47123
				aMutL+Rest	1	2.47945
				aMutL+Rest	0	2.52603
				aMutL+Rest	0	2.53151
				aMutL+Rest	1	2.54795
				aMutL+Rest	0	2.6137
				aMutL+Rest	0	2.64384
				aMutL+Rest	0	2.67945
				aMutL+Rest	0	2.69041
				aMutL+Rest	1	2.70959
				aMutL+Rest	0	2.76164
				aMutL+Rest	0	2.77808
				aMutL+Rest	1	2.82192
				aMutL+Rest	1	2.82192
				aMutL+Rest	0	2.83014
				aMutL+Rest	0	2.89589
				aMutL+Rest	0	2.89589
				aMutL+Rest	0	2.91781
				aMutL+Rest	0	2.92603
				aMutL+Rest	1	2.9726
				aMutL+Rest	0	2.99178
				aMutL+Rest	0	3.00548
				aMutL+Rest	1	3.01096
				aMutL+Rest	0	3.04384
				aMutL+Rest	0	3.04658
				aMutL+Rest	0	3.07123
				aMutL+Rest	1	3.08219
				aMutL+Rest	1	3.10137
				aMutL+Rest	0	3.10411
				aMutL+Rest	1	3.11233
				aMutL+Rest	0	3.1589
				aMutL+Rest	0	3.20274
				aMutL+Rest	1	3.23014
				aMutL+Rest	1	3.24932
				aMutL+Rest	0	3.36164
				aMutL+Rest	0	3.38356
				aMutL+Rest	1	3.4
				aMutL+Rest	0	3.40822
				aMutL+Rest	1	3.4137
				aMutL+Rest	0	3.4411
				aMutL+Rest	0	3.47945
				aMutL+Rest	0	3.51507
				aMutL+Rest	1	3.53151
				aMutL+Rest	0	3.53699
				aMutL+Rest	1	3.54247
				aMutL+Rest	0	3.55068
				aMutL+Rest	0	3.5589
				aMutL+Rest	1	3.60274
				aMutL+Rest	0	3.63562
				aMutL+Rest	1	3.66575
				aMutL+Rest	0	3.67123
				aMutL+Rest	1	3.67671
				aMutL+Rest	1	3.67945
				aMutL+Rest	1	3.71233
				aMutL+Rest	0	3.72603
				aMutL+Rest	0	3.72877
				aMutL+Rest	0	3.73973
				aMutL+Rest	0	3.74795
				aMutL+Rest	0	3.75616
				aMutL+Rest	1	3.81096
				aMutL+Rest	0	3.81644
				aMutL+Rest	0	3.82192
				aMutL+Rest	1	3.82466
				aMutL+Rest	1	3.84384
				aMutL+Rest	0	3.86301
				aMutL+Rest	0	3.87671
				aMutL+Rest	0	3.89041
				aMutL+Rest	1	3.98082
				aMutL+Rest	0	3.98904
				aMutL+Rest	1	3.99452
				aMutL+Rest	0	4.01644
				aMutL+Rest	1	4.04658
				aMutL+Rest	0	4.05205
				aMutL+Rest	0	4.05753
				aMutL+Rest	1	4.06575
				aMutL+Rest	0	4.06575
				aMutL+Rest	0	4.09041
				aMutL+Rest	0	4.09315
				aMutL+Rest	1	4.10959
				aMutL+Rest	0	4.15342
				aMutL+Rest	0	4.17534
				aMutL+Rest	0	4.17808
				aMutL+Rest	0	4.1863
				aMutL+Rest	1	4.20822
				aMutL+Rest	0	4.2274
				aMutL+Rest	1	4.24658
				aMutL+Rest	0	4.27671
				aMutL+Rest	0	4.27671
				aMutL+Rest	1	4.30137
				aMutL+Rest	0	4.32055
				aMutL+Rest	0	4.36164
				aMutL+Rest	1	4.3863
				aMutL+Rest	1	4.43014
				aMutL+Rest	1	4.44658
				aMutL+Rest	0	4.45205
				aMutL+Rest	0	4.46575
				aMutL+Rest	0	4.48493
				aMutL+Rest	0	4.51233
				aMutL+Rest	0	4.51507
				aMutL+Rest	0	4.52329
				aMutL+Rest	0	4.52329
				aMutL+Rest	0	4.52603
				aMutL+Rest	1	4.52877
				aMutL+Rest	0	4.53425
				aMutL+Rest	0	4.56712
				aMutL+Rest	0	4.58356
				aMutL+Rest	1	4.58904
				aMutL+Rest	0	4.59726
				aMutL+Rest	0	4.59726
				aMutL+Rest	0	4.62466
				aMutL+Rest	0	4.6411
				aMutL+Rest	0	4.66575
				aMutL+Rest	0	4.70685
				aMutL+Rest	1	4.70959
				aMutL+Rest	1	4.71781
				aMutL+Rest	0	4.73973
				aMutL+Rest	0	4.76164
				aMutL+Rest	0	4.83014
				aMutL+Rest	0	4.83836
				aMutL+Rest	0	4.85479
				aMutL+Rest	0	4.87123
				aMutL+Rest	1	4.89041
				aMutL+Rest	0	4.89041
				aMutL+Rest	0	4.90411
				aMutL+Rest	0	4.95616
				aMutL+Rest	0	4.97534
				aMutL+Rest	0	4.98904
				aMutL+Rest	0	5.00822
				aMutL+Rest	0	5.05753
				aMutL+Rest	0	5.06301
				aMutL+Rest	0	5.06301
				aMutL+Rest	0	5.06301
				aMutL+Rest	0	5.07123
				aMutL+Rest	0	5.07123
				aMutL+Rest	0	5.07945
				aMutL+Rest	0	5.08767
				aMutL+Rest	1	5.08767
				aMutL+Rest	0	5.09315
				aMutL+Rest	0	5.11233
				aMutL+Rest	0	5.12329
				aMutL+Rest	0	5.12603
				aMutL+Rest	0	5.13973
				aMutL+Rest	0	5.13973
				aMutL+Rest	0	5.14247
				aMutL+Rest	0	5.15616
				aMutL+Rest	0	5.16164
				aMutL+Rest	0	5.16164
				aMutL+Rest	1	5.18082
				aMutL+Rest	0	5.19452
				aMutL+Rest	0	5.19726
				aMutL+Rest	0	5.2137
				aMutL+Rest	0	5.21918
				aMutL+Rest	0	5.22466
				aMutL+Rest	0	5.23562
				aMutL+Rest	0	5.24658
				aMutL+Rest	0	5.25479
				aMutL+Rest	0	5.26575
				aMutL+Rest	0	5.28767
				aMutL+Rest	0	5.36164
				aMutL+Rest	0	5.36438
				aMutL+Rest	0	5.36986
				aMutL+Rest	0	5.3863
				aMutL+Rest	0	5.38904
				aMutL+Rest	0	5.39726
				aMutL+Rest	0	5.46575
				aMutL+Rest	1	5.47671
				aMutL+Rest	0	5.49041
				aMutL+Rest	0	5.49589
				aMutL+Rest	0	5.50137
				aMutL+Rest	0	5.52055
				aMutL+Rest	0	5.52877
				aMutL+Rest	0	5.53151
				aMutL+Rest	0	5.53699
				aMutL+Rest	0	5.53973
				aMutL+Rest	0	5.54521
				aMutL+Rest	0	5.58082
				aMutL+Rest	1	5.60274
				aMutL+Rest	0	5.61644
				aMutL+Rest	0	5.64658
				aMutL+Rest	0	5.67945
				aMutL+Rest	1	5.69589
				aMutL+Rest	0	5.70137
				aMutL+Rest	0	5.70411
				aMutL+Rest	0	5.70685
				aMutL+Rest	0	5.7589
				aMutL+Rest	0	5.76712
				aMutL+Rest	0	5.7726
				aMutL+Rest	0	5.7726
				aMutL+Rest	0	5.77534
				aMutL+Rest	1	5.7863
				aMutL+Rest	0	5.80822
				aMutL+Rest	0	5.8274
				aMutL+Rest	0	5.83562
				aMutL+Rest	0	5.84932
				aMutL+Rest	0	5.88767
				aMutL+Rest	0	5.89041
				aMutL+Rest	0	5.90411
				aMutL+Rest	0	5.92603
				aMutL+Rest	0	5.93425
				aMutL+Rest	0	5.95342
				aMutL+Rest	0	5.96986
				aMutL+Rest	0	6.01096
				aMutL+Rest	0	6.02192
				aMutL+Rest	0	6.07671
				aMutL+Rest	0	6.08493
				aMutL+Rest	0	6.09041
				aMutL+Rest	0	6.09863
				aMutL+Rest	1	6.14247
				aMutL+Rest	1	6.14795
				aMutL+Rest	0	6.20548
				aMutL+Rest	0	6.22192
				aMutL+Rest	0	6.2274
				aMutL+Rest	0	6.23562
				aMutL+Rest	0	6.24658
				aMutL+Rest	0	6.25205
				aMutL+Rest	0	6.25479
				aMutL+Rest	0	6.26575
				aMutL+Rest	0	6.29041
				aMutL+Rest	0	6.30685
				aMutL+Rest	0	6.31781
				aMutL+Rest	0	6.33973
				aMutL+Rest	0	6.34795
				aMutL+Rest	0	6.35342
				aMutL+Rest	0	6.40548
				aMutL+Rest	0	6.42192
				aMutL+Rest	0	6.42466
				aMutL+Rest	0	6.44384
				aMutL+Rest	1	6.44932
				aMutL+Rest	0	6.46027
				aMutL+Rest	0	6.47397
				aMutL+Rest	0	6.48219
				aMutL+Rest	1	6.50137
				aMutL+Rest	0	6.50685
				aMutL+Rest	0	6.5589
				aMutL+Rest	0	6.56986
				aMutL+Rest	0	6.60548
				aMutL+Rest	0	6.63288
				aMutL+Rest	0	6.64384
				aMutL+Rest	1	6.66301
				aMutL+Rest	1	6.66575
				aMutL+Rest	1	6.68493
				aMutL+Rest	0	6.70411
				aMutL+Rest	1	6.8
				aMutL+Rest	0	6.81918
				aMutL+Rest	0	6.83288
				aMutL+Rest	0	6.87397
				aMutL+Rest	0	6.92329
				aMutL+Rest	0	6.93973
				aMutL+Rest	1	6.94521
				aMutL+Rest	1	6.9726
				aMutL+Rest	0	6.9863
				aMutL+Rest	0	7.01918
				aMutL+Rest	0	7.0274
				aMutL+Rest	1	7.06301
				aMutL+Rest	0	7.06849
				aMutL+Rest	0	7.07397
				aMutL+Rest	0	7.08767
				aMutL+Rest	0	7.11781
				aMutL+Rest	0	7.13699
				aMutL+Rest	0	7.15068
				aMutL+Rest	0	7.15342
				aMutL+Rest	0	7.18904
				aMutL+Rest	1	7.21096
				aMutL+Rest	0	7.26027
				aMutL+Rest	0	7.27123
				aMutL+Rest	0	7.27397
				aMutL+Rest	0	7.28767
				aMutL+Rest	1	7.32329
				aMutL+Rest	1	7.36438
				aMutL+Rest	0	7.38082
				aMutL+Rest	0	7.39452
				aMutL+Rest	1	7.41644
				aMutL+Rest	1	7.41644
				aMutL+Rest	1	7.41918
				aMutL+Rest	1	7.42192
				aMutL+Rest	0	7.47945
				aMutL+Rest	0	7.48493
				aMutL+Rest	0	7.48767
				aMutL+Rest	1	7.49041
				aMutL+Rest	0	7.49863
				aMutL+Rest	0	7.53973
				aMutL+Rest	0	7.54795
				aMutL+Rest	0	7.58356
				aMutL+Rest	0	7.62192
				aMutL+Rest	0	7.67397
				aMutL+Rest	1	7.69863
				aMutL+Rest	0	7.71507
				aMutL+Rest	0	7.78356
				aMutL+Rest	0	7.86849
				aMutL+Rest	0	7.87945
				aMutL+Rest	0	7.96986
				aMutL+Rest	1	8.00822
				aMutL+Rest	0	8.02192
				aMutL+Rest	0	8.07397
				aMutL+Rest	0	8.08493
				aMutL+Rest	0	8.09589
				aMutL+Rest	0	8.12329
				aMutL+Rest	1	8.16986
				aMutL+Rest	0	8.21644
				aMutL+Rest	0	8.23288
				aMutL+Rest	0	8.24384
				aMutL+Rest	0	8.32329
				aMutL+Rest	0	8.32329
				aMutL+Rest	0	8.34795
				aMutL+Rest	0	8.39452
				aMutL+Rest	1	8.40822
				aMutL+Rest	0	8.44658
				aMutL+Rest	0	8.50411
				aMutL+Rest	0	8.53151
				aMutL+Rest	0	8.54795
				aMutL+Rest	0	8.55068
				aMutL+Rest	0	8.60274
				aMutL+Rest	1	8.61096
				aMutL+Rest	0	8.62466
				aMutL+Rest	0	8.66849
				aMutL+Rest	1	8.68493
				aMutL+Rest	0	8.76164
				aMutL+Rest	1	8.77808
				aMutL+Rest	1	8.80274
				aMutL+Rest	1	8.88219
				aMutL+Rest	0	8.89041
				aMutL+Rest	0	8.92603
				aMutL+Rest	0	8.93973
				aMutL+Rest	1	8.9589
				aMutL+Rest	1	9.00822
				aMutL+Rest	0	9.0274
				aMutL+Rest	0	9.03288
				aMutL+Rest	0	9.06301
				aMutL+Rest	0	9.06575
				aMutL+Rest	1	9.10411
				aMutL+Rest	0	9.10685
				aMutL+Rest	0	9.10959
				aMutL+Rest	0	9.13699
				aMutL+Rest	0	9.14795
				aMutL+Rest	1	9.16986
				aMutL+Rest	0	9.1726
				aMutL+Rest	0	9.20274
				aMutL+Rest	1	9.20274
				aMutL+Rest	1	9.24384
				aMutL+Rest	0	9.27397
				aMutL+Rest	0	9.31781
				aMutL+Rest	1	9.34247
				aMutL+Rest	0	9.47945
				aMutL+Rest	0	9.48767
				aMutL+Rest	0	9.50411
				aMutL+Rest	0	9.50411
				aMutL+Rest	0	9.52877
				aMutL+Rest	0	9.55342
				aMutL+Rest	0	9.6137
				aMutL+Rest	0	9.61918
				aMutL+Rest	0	9.62192
				aMutL+Rest	0	9.64384
				aMutL+Rest	0	9.65479
				aMutL+Rest	1	9.66301
				aMutL+Rest	0	9.66575
				aMutL+Rest	1	9.67123
				aMutL+Rest	0	9.67123
				aMutL+Rest	0	9.69315
				aMutL+Rest	1	9.70137
				aMutL+Rest	0	9.74247
				aMutL+Rest	1	9.74795
				aMutL+Rest	1	9.85205
				aMutL+Rest	0	9.85479
				aMutL+Rest	0	9.85753
				aMutL+Rest	0	9.86849
				aMutL+Rest	0	9.93151
				aMutL+Rest	0	10
				aMutL+Rest	0	10
				aMutL+Rest	0	10
				aMutL+Rest	0	10
				aMutL+Rest	1	10
				aMutL+Rest	0	10
				aMutL+Rest	0	10
				aMutL+Rest	1	10
				aMutL+Rest	0	10
				aMutL+Rest	0	10
				aMutL+Rest	0	10
				aMutL+Rest	1	10
				aMutL+Rest	0	10
				aMutL+Rest	0	10
				aMutL+Rest	0	10
				aMutL+Rest	0	10
				aMutL+Rest	1	10
				aMutL+Rest	0	10
				aMutL+Rest	1	10
				aMutL+Rest	0	10
				aMutL+Rest	1	10
				aMutL+Rest	0	10
				aMutL+Rest	0	10
				aMutL+Rest	0	10
				aMutL+Rest	0	10
				aMutL+Rest	0	10
				aMutL+Rest	0	10
				aMutL+Rest	0	10
				aMutL+Rest	0	10
				aMutL+Rest	0	10
				aMutL+Rest	0	10
				aMutL+Rest	0	10
				aMutL+Rest	0	10
				aMutL+Rest	0	10
				aMutL+Rest	0	10
				aMutL+Rest	0	10
				aMutL+Rest	0	10
				aMutL+Rest	0	10
				aMutL+Rest	0	10
				aMutL+Rest	0	10
				aMutL+Rest	0	10
				aMutL+Rest	0	10
				aMutL+Rest	0	10
				aMutL+Rest	0	10
				aMutL+Rest	0	10
				aMutL+Rest	0	10
				aMutL+Rest	0	10
				aMutL+Rest	0	10
				aMutL+Rest	0	10
				aMutL+Rest	0	10
				aMutL+Rest	0	10
				aMutL+Rest	0	10
				aMutL+Rest	0	10
				aMutL+Rest	0	10
				aMutL+Rest	0	10
				aMutL+Rest	0	10
				aMutL+Rest	0	10
				aMutL+Rest	0	10
				aMutL+Rest	0	10
				aMutL+Rest	0	10
				aMutL+Rest	0	10
				aMutL+Rest	0	10
				aMutL+Rest	0	10
				aMutL+Rest	0	10
				aMutL+Rest	0	10
				aMutL+Rest	0	10
				aMutL+Rest	0	10
				aMutL+Rest	0	10
				aMutL+Rest	0	10
				aMutL+Rest	0	10
				aMutL+Rest	0	10
				aMutL+Rest	0	10
				aMutL+Rest	0	10
				aMutL+Rest	0	10
				aMutL+Rest	0	10
				aMutL+Rest	0	10
				aMutL+Rest	0	10
				aMutL+Rest	0	10
				aMutL+Rest	0	10
				aMutL+Rest	0	10
				aMutL+Rest	0	10
				aMutL+Rest	0	10
				aMutL+Rest	0	10
				aMutL+Rest	0	10
				aMutL+Rest	0	10
				aMutL+Rest	0	10
				aMutL+Rest	0	10
				aMutL+Rest	0	10
				aMutL+Rest	0	10
				aMutL+Rest	0	10
				aMutL+Rest	0	10
				aMutL+Rest	0	10
				aMutL+Rest	0	10
				aMutL+Rest	0	10
				aMutL+Rest	0	10
				aMutL+Rest	0	10
				aMutL+Rest	0	10
				aMutL+Rest	0	10
				aMutL+Rest	0	10
				aMutL+Rest	0	10
				aMutL+Rest	0	10
				aMutL+Rest	0	10
				aMutL+Rest	0	10
				aMutL+Rest	0	10
				aMutL+Rest	0	10
				aMutL+Rest	0	10
				aMutL+Rest	0	10
				aMutL+Rest	0	10
				aMutL+Rest	0	10
				aMutL+Rest	0	10
				aMutL+Rest	0	10
				aMutL+Rest	0	10
				aMutL+Rest	0	10
				aMutL+Rest	0	10
				aMutL+Rest	0	10
				aMutL+Rest	0	10
				aMutL+Rest	0	10
				aMutL+Rest	0	10
				aMutL+Rest	0	10
				aMutL+Rest	0	10
				aMutL+Rest	0	10
				aMutL+Rest	0	10
				aMutL+Rest	0	10
				aMutL+Rest	0	10
				aMutL+Rest	0	10
				aMutL+Rest	0	10
				aMutL+Rest	0	10
				aMutL+Rest	0	10
				aMutL+Rest	0	10
				aMutL+Rest	0	10
				aMutL+Rest	0	10
				aMutL+Rest	0	10
				aMutL+Rest	0	10
				aMutL+Rest	0	10
				aMutL+Rest	0	10
				aMutL+Rest	0	10
				aMutL+Rest	0	10
				aMutL+Rest	0	10
				aMutL+Rest	0	10
				aMutL+Rest	0	10
				aMutL+Rest	0	10
				aMutL+Rest	0	10
				aMutL+Rest	0	10
				aMutL+Rest	0	10
				aMutL+Rest	0	10
				aMutL+Rest	0	10
				aMutL+Rest	0	10
				aMutL+Rest	0	10
				aMutL+Rest	0	10
				aMutL+Rest	0	10
				aMutL+Rest	0	10
				aMutL+Rest	0	10
				aMutL+Rest	0	10
				aMutL+Rest	0	10
				aMutL+Rest	0	10
				aMutL+Rest	0	10
				aMutL+Rest	0	10
				aMutL+Rest	0	10
				aMutL+Rest	0	10
				aMutL+Rest	0	10
				aMutL+Rest	0	10
				aMutL+Rest	0	10
				aMutL+Rest	0	10
				aMutL+Rest	0	10
				aMutL+Rest	0	10
				aMutL+Rest	0	10
				aMutL+Rest	0	10
				aMutL+Rest	0	10
				aMutL+Rest	0	10
				aMutL+Rest	0	10
				aMutL+Rest	0	10
				aMutL+Rest	0	10
				aMutL+Rest	0	10
				aMutL+Rest	0	10
				aMutL+Rest	0	10
				aMutL+Rest	0	10
				aMutL+Rest	0	10
				aMutL+Rest	0	10
				aMutL+Rest	0	10
				aMutL+Rest	0	10
				aMutL+Rest	0	10
				aMutL+Rest	0	10
				aMutL+Rest	0	10
				aMutL+Rest	0	10
				aMutL+Rest	0	10
				aMutL+Rest	0	10
				aMutL+Rest	0	10
				aMutL+Rest	0	10
				aMutL+Rest	0	10
				bMutL+ERBB2high	0	5.50685
				bMutL+ERBB2high	0	7.04658
				bMutL+ERBB2high	0	10
				bMutL+ERBB2high	1	0.789041
				bMutL+ERBB2high	0	0.917808
				bMutL+ERBB2high	0	1.10137
				bMutL+ERBB2high	0	1.16164
				bMutL+ERBB2high	1	1.30411
				bMutL+ERBB2high	0	1.66575
				bMutL+ERBB2high	0	1.71507
				bMutL+ERBB2high	1	1.86301
				bMutL+ERBB2high	1	2.2
				bMutL+ERBB2high	0	2.21918
				bMutL+ERBB2high	0	2.30137
				bMutL+ERBB2high	1	2.36164
				bMutL+ERBB2high	0	2.37534
				bMutL+ERBB2high	0	2.38904
				bMutL+ERBB2high	1	2.90959
				bMutL+ERBB2high	0	3.22192
				bMutL+ERBB2high	1	3.50137
				bMutL+ERBB2high	0	3.54247
				bMutL+ERBB2high	1	3.72603
				bMutL+ERBB2high	1	3.73973
				bMutL+ERBB2high	1	3.93699
				bMutL+ERBB2high	1	3.98082
				bMutL+ERBB2high	1	4.08219
				bMutL+ERBB2high	0	4.32055
				bMutL+ERBB2high	0	4.51507
				bMutL+ERBB2high	0	4.7589
				bMutL+ERBB2high	0	4.80274
				bMutL+ERBB2high	0	4.95342
				bMutL+ERBB2high	0	5.01096
				bMutL+ERBB2high	0	5.04384
				bMutL+ERBB2high	0	5.06027
				bMutL+ERBB2high	0	5.12329
				bMutL+ERBB2high	0	5.1589
				bMutL+ERBB2high	0	5.30959
				bMutL+ERBB2high	0	5.32877
				bMutL+ERBB2high	1	5.59452
				bMutL+ERBB2high	1	5.60548
				bMutL+ERBB2high	0	6.03836
				bMutL+ERBB2high	0	6.19178
				bMutL+ERBB2high	0	6.5863
				bMutL+ERBB2high	1	6.63562
				bMutL+ERBB2high	1	7.01096
				bMutL+ERBB2high	1	7.07397
				bMutL+ERBB2high	1	7.08767
				bMutL+ERBB2high	1	7.46301
				bMutL+ERBB2high	1	7.96986
				bMutL+ERBB2high	0	8.09315
				bMutL+ERBB2high	1	8.11781
				bMutL+ERBB2high	0	8.19178
				bMutL+ERBB2high	1	8.35342
				bMutL+ERBB2high	1	8.46301
				bMutL+ERBB2high	0	8.82466
				bMutL+ERBB2high	0	8.88219
				bMutL+ERBB2high	0	9.12603
				bMutL+ERBB2high	0	9.17534
				bMutL+ERBB2high	0	9.61644
				bMutL+ERBB2high	0	9.64384
				bMutL+ERBB2high	0	9.75068
				bMutL+ERBB2high	0	10
				bMutL+ERBB2high	0	10
				bMutL+ERBB2high	0	10
				bMutL+ERBB2high	0	10
				bMutL+ERBB2high	0	10
				bMutL+ERBB2high	0	10
				bMutL+ERBB2high	0	10
				bMutL+ERBB2high	0	10
				bMutL+ERBB2high	0	10
				bMutL+ERBB2high	0	10
				bMutL+ERBB2high	0	10
				bMutL+ERBB2high	0	10
				bMutL+ERBB2high	0	10
				bMutL+ERBB2high	0	10
				bMutL+ERBB2high	0	10
				bMutL+ERBB2high	0	10
				bMutL+ERBB2high	0	10
				bMutL+ERBB2high	0	10
				bMutL+ERBB2high	0	10
				bMutL+ERBB2high	0	10
				bMutL+ERBB2high	0	10
				bMutL+ERBB2high	0	10
				bMutL+ERBB2high	0	10
				bMutL+ERBB2high	0	10
				bMutL+ERBB2high	0	10
				cMutL-Rest	1	1.59452
				cMutL-Rest	0	5.07945
				cMutL-Rest	0	9.4137
				cMutL-Rest	0	10
				cMutL-Rest	0	10
				cMutL-Rest	0	10
				cMutL-Rest	0	10
				cMutL-Rest	0	10
				cMutL-Rest	0	0.153425
				cMutL-Rest	0	0.164384
				cMutL-Rest	1	1.26301
				cMutL-Rest	0	1.32877
				cMutL-Rest	0	1.4
				cMutL-Rest	1	1.73151
				cMutL-Rest	1	2.41096
				cMutL-Rest	0	2.81918
				cMutL-Rest	1	2.85205
				cMutL-Rest	1	2.98904
				cMutL-Rest	1	3.12603
				cMutL-Rest	1	3.13699
				cMutL-Rest	0	3.2411
				cMutL-Rest	1	3.45753
				cMutL-Rest	1	3.50959
				cMutL-Rest	0	3.66849
				cMutL-Rest	1	3.87397
				cMutL-Rest	1	4.06575
				cMutL-Rest	0	4.10411
				cMutL-Rest	0	4.14795
				cMutL-Rest	1	4.16438
				cMutL-Rest	0	4.18356
				cMutL-Rest	1	4.40822
				cMutL-Rest	1	4.67945
				cMutL-Rest	0	4.71507
				cMutL-Rest	1	4.73973
				cMutL-Rest	1	4.92603
				cMutL-Rest	0	5.07945
				cMutL-Rest	0	5.12055
				cMutL-Rest	0	5.28493
				cMutL-Rest	1	5.38356
				cMutL-Rest	0	5.46849
				cMutL-Rest	0	5.49315
				cMutL-Rest	0	5.79726
				cMutL-Rest	0	5.82192
				cMutL-Rest	0	5.87397
				cMutL-Rest	0	5.88767
				cMutL-Rest	1	5.89863
				cMutL-Rest	0	6.06849
				cMutL-Rest	0	6.32877
				cMutL-Rest	1	6.36712
				cMutL-Rest	1	6.66849
				cMutL-Rest	1	6.72329
				cMutL-Rest	0	7.34247
				cMutL-Rest	1	7.46301
				cMutL-Rest	0	7.52329
				cMutL-Rest	0	7.63562
				cMutL-Rest	0	8.13699
				cMutL-Rest	0	8.23014
				cMutL-Rest	0	8.36438
				cMutL-Rest	0	8.43562
				cMutL-Rest	0	8.90137
				cMutL-Rest	1	9.3726
				cMutL-Rest	0	9.49863
				cMutL-Rest	1	9.70959
				cMutL-Rest	1	9.75616
				cMutL-Rest	1	9.81096
				cMutL-Rest	1	9.81918
				cMutL-Rest	0	9.81918
				cMutL-Rest	0	9.93151
				cMutL-Rest	0	10
				cMutL-Rest	1	10
				cMutL-Rest	0	10
				cMutL-Rest	1	10
				cMutL-Rest	0	10
				cMutL-Rest	0	10
				cMutL-Rest	0	10
				cMutL-Rest	0	10
				cMutL-Rest	0	10
				cMutL-Rest	0	10
				cMutL-Rest	0	10
				cMutL-Rest	0	10
				cMutL-Rest	0	10
				cMutL-Rest	0	10
				cMutL-Rest	0	10
				cMutL-Rest	0	10
				cMutL-Rest	0	10
				cMutL-Rest	0	10
				cMutL-Rest	0	10
				cMutL-Rest	0	10
				cMutL-Rest	0	10
				cMutL-Rest	0	10
				cMutL-Rest	0	10
				cMutL-Rest	0	10
				dMutL-ERBB2high	0	0.936986
				dMutL-ERBB2high	1	2.35068
				dMutL-ERBB2high	1	5.05205
				dMutL-ERBB2high	1	5.5726
				dMutL-ERBB2high	1	7.16986
				dMutL-ERBB2high	1	8.12329
				dMutL-ERBB2high	0	10
				dMutL-ERBB2high	0	10
				dMutL-ERBB2high	0	10
				dMutL-ERBB2high	1	1.75068
				dMutL-ERBB2high	0	2.08219
				dMutL-ERBB2high	0	3.49863
				dMutL-ERBB2high	1	3.49863
				dMutL-ERBB2high	1	5.10685
				dMutL-ERBB2high	1	5.35342
				dMutL-ERBB2high	1	5.61096
				dMutL-ERBB2high	0	6.85479
				dMutL-ERBB2high	1	7.15068
				dMutL-ERBB2high	1	7.1589
				dMutL-ERBB2high	1	7.39726
				dMutL-ERBB2high	0	10
				dMutL-ERBB2high	0	10
				dMutL-ERBB2high	0	10
				dMutL-ERBB2high	0	10
				dMutL-ERBB2high	0	10
				dMutL-ERBB2high	0	10
				dMutL-ERBB2high	0	10
				dMutL-ERBB2high	0	10

## Sheet: Fig S1
Panel A												Panel B
AB_name	shMLH1-F-1	shMLH1-F-2	shMLH1-F-3	AB_name	shLuc-F-1	shLuc-F-2	shLuc-F-3	Luc	MLH1	p		AB_name	shLuc+F-1	shLuc+F-2	shLuc+F-3	AB_name	shMLH1+F-1	shMLH1+F-2	shMLH1+F-3	Luc	MLH1	P
p21_R_V	25155.7	25432.3	35015	p21_R_V	11674.7	10307.3	11786	11256	28534.3	0.000533074		p-EGFR(Y992)_R_V	516.333	556	523	p-EGFR(Y992)_R_V	839.333	821.667	852.333	531.778	837.778	7.07631e-05
p-HER2/ErbB2(Y877)_R_V	1003.33	968	1345.33	p-HER2/ErbB2(Y877)_R_V	1354	1269.33	1331	1318.11	1105.56	0.00170817		p-PDK1(S241)_R_V	2270.33	2224.33	2252.67	p-PDK1(S241)_R_V	1891.67	1876.67	1928	2249.11	1898.78	7.40916e-05
Stat1_R_V	12838.3	13445	18129.3	Stat1_R_V	7847.67	6510.33	6303.33	6887.11	14804.2	0.00171922		AMPKa(F6)_M_V	4077.33	4114.33	4128	AMPKa(F6)_M_V	4564.33	4627.33	4550	4106.56	4580.56	0.000217271
SRD5A1_R_V	279.333	291.333	388.333	SRD5A1_R_V	395.667	376	372.333	381.333	319.667	0.00222254		Bcl2(Clone-124)_M_V	8815	9642	9352.67	Bcl2(Clone-124)_M_V	24799.7	25044.3	23272.7	9269.89	24372.2	0.000260539
MMP-9_R_V	1584	1567	2609.33	MMP-9_R_V	2526.33	2545.33	2697.33	2589.67	1920.11	0.00233199		GLS1_R_V	3523	4199.67	3782.33	GLS1_R_V	10573	9481.33	10228.7	3835	10094.3	0.000265808
Sox2(D6D9) XP_R_V	369	357.667	496.667	Sox2(D6D9) XP_R_V	488.667	459	492.333	480	407.778	0.0028551		Neg_R_Ne221R460PMT	247	264.333	262	Neg_R_Ne221R460PMT	378	374.667	356.333	257.778	369.667	0.000267493
Ki67_R_V	27958	27893.3	34648.7	Ki67_R_V	41287	40245.7	38961.7	40164.8	30166.7	0.00295035		c-Src(B-12)_M_V	11035.3	10448	11257	c-Src(B-12)_M_V	15792.3	16678.3	15683.7	10913.4	16051.4	0.000301636
ALDH_M_V	333.333	329.667	450.667	ALDH_M_V	450.333	436	467.667	451.333	371.222	0.00447796		Integrinb3(D7X3P)XP_R_V	500.333	566.333	543.667	Integrinb3(D7X3P)XP_R_V	905.667	841.333	844.667	536.778	863.889	0.000339697
GATA3_M_V	28203.7	28083	36540.7	GATA3_M_V	42658.7	42517.3	46029.7	43735.2	30942.4	0.00527624		ErbB2/HER2(Y1248)_R_V	840.667	897	932.333	ErbB2/HER2(Y1248)_R_V	1314.33	1314	1263.33	890	1297.22	0.000538784
RANKL_R_V	4546	4422	7193.33	RANKL_R_V	6313.33	6341.33	6935.67	6530.11	5387.11	0.00609325		Neg_R_Ne244R400PMT	111.333	129.333	115	Neg_R_Ne244R400PMT	201.667	185.667	191.667	118.556	193	0.000565055
p-FAK(Y576/577)_R_V	443.667	446.333	628	p-FAK(Y576/577)_R_V	626.667	593.333	643.333	621.111	506	0.0065451		Neg_R_Ne244R460PMT	292	339	299.667	Neg_R_Ne244R460PMT	530	491.333	503	310.222	508.111	0.000575199
Twist(Twist2C1a)_M_V	674.667	638.333	882.333	Twist(Twist2C1a)_M_V	959	853.333	947	919.778	731.778	0.00721003		Neg_R_Ne244R380PMT	77.3333	91	81.3333	Neg_R_Ne244R380PMT	142.667	131	136	83.2222	136.556	0.000634823
p-Stat2(Y690)_R_V	307.333	315.667	400.667	p-Stat2(Y690)_R_V	421.333	394	386.667	400.667	341.222	0.00749795		BRCA2_R_V	335.333	364.667	337.333	BRCA2_R_V	487	487.333	455	345.778	476.444	0.000855261
HER2/c-ErbB2-P185_M_V	6742	6483.33	9843.33	HER2/c-ErbB2-P185_M_V	10619.7	9321	10336	10092.2	7689.56	0.00785082		Neg_R_Ne96R400PMT	79.6667	88.3333	77.6667	Neg_R_Ne96R400PMT	120.333	125.333	116.667	81.8889	120.778	0.000959078
LRP6_R_V	512.333	524.667	685.667	LRP6_R_V	689	637.333	694	673.444	574.222	0.00821399		Neg_R_Ne127R460PMT	438.333	498.333	442.333	Neg_R_Ne127R460PMT	669.333	733.333	686	459.667	696.222	0.000969666
Cox-2_M_V	607.667	599.333	809	Cox-2_M_V	814	757.333	822	797.778	672	0.00868931		p38/MAPK_R_V	28078.7	28676	28074.3	p38/MAPK_R_V	24040.7	22950.3	23922.3	28276.3	23637.8	0.000998383
p-ALK(Y1604)_R_V	287	284.333	422.333	p-ALK(Y1604)_R_V	374.667	397.333	411.667	394.556	331.222	0.00884962		Bcl-xL_R_V	1384	1606.67	1427	Bcl-xL_R_V	2492	2554.67	2279.33	1472.56	2442	0.00100418
p-FAK(Y397)_M_V	927	927	1286.67	p-FAK(Y397)_M_V	1301.67	1203.33	1306.33	1270.44	1046.89	0.00942629		FGFR1(D8E4)XP_R_V	2027.33	1992.33	1821.67	FGFR1(D8E4)XP_R_V	2756.33	2821	2684.33	1947.11	2753.89	0.00103221
AOX1(cloneAO15)_M_V	12007.3	13258	18249.7	AOX1(cloneAO15)_M_V	21380.7	17954	20636.7	19990.4	14505	0.00956285		Laminin5_M_V	668.333	732.667	688	Laminin5_M_V	1043.33	1044.67	1021.67	696.333	1036.56	0.00103301
p300(C-20)_R_V	33353	30634.7	43566.7	p300(C-20)_R_V	48653.7	44188.7	42848.3	45230.2	35851.4	0.00964427		Neg_R_Ne64R400PMT	50	56.3333	50.3333	Neg_R_Ne64R400PMT	79.6667	77	75	52.2222	77.2222	0.00108063
p-Chk2(S33/35)_R_V	624.333	647.667	828	p-Chk2(S33/35)_R_V	898.667	804	898.333	867	700	0.0111308		Neg_R_Ne96R460PMT	207.667	233.333	204.333	Neg_R_Ne96R460PMT	317.333	331.667	306.333	215.111	318.444	0.00113253
Zeb1_R_V	673	656	863	Zeb1_R_V	909.667	822	904	878.556	730.667	0.0119201		p-Chk2(S33/35)_R_V	796.333	815	731.333	p-Chk2(S33/35)_R_V	1063.33	1124	1041	780.889	1076.11	0.00114051
HIF-1a_M_V	514.667	554	669.667	HIF-1a_M_V	754.667	663.333	729.333	715.778	579.444	0.0124441		Neg_R_Ne64R460PMT	130.333	149.333	135	Neg_R_Ne64R460PMT	209.333	204.333	194.333	138.222	202.667	0.00115516
PFKFB3 (C-terminal)_R_V	24240	24175.3	32980	PFKFB3 (C-terminal)_R_V	39200.7	34392	38372.7	37321.8	27131.8	0.0125379		p-HER2/ErbB2(Y1248)_R_V	611.333	688.333	619.667	p-HER2/ErbB2(Y1248)_R_V	931.667	936.333	869	639.778	912.333	0.00119403
ASH2_R_V	14412	15665.3	19045	ASH2_R_V	24992.7	20764.7	22771	22842.8	16374.1	0.0129236		Twist(Twist2C1a)_M_V	775.667	852	776.667	Twist(Twist2C1a)_M_V	1065.33	1123.67	1073.33	801.444	1087.44	0.00120816
Tot_Pr50T	2923.67	3051	3630.33	Tot_Pr50T	3699.67	3431.33	3766	3632.33	3201.67	0.0131902		Atg3_R_V	977	1051.33	1007	Atg3_R_V	1263	1278.33	1214	1011.78	1251.78	0.00122571
SRC-2(TIF2)_M_V	1077	1116.67	1525.67	SRC-2(TIF2)_M_V	1609.33	1405.67	1556	1523.67	1239.78	0.0135177		ZO-1_R_V	644.667	759.333	667	ZO-1_R_V	1114.67	1083	1018.67	690.333	1072.11	0.00129137
EGFR(L858R)_R_V	596	637	754	EGFR(L858R)_R_V	834.333	750.333	851.333	812	662.333	0.013728		Chk2(1C12)_M_V	5434.33	5638.33	5725.67	Chk2(1C12)_M_V	3767	4074.67	4226.67	5599.44	4022.78	0.00130008
Cyclin C_R_V	13563.7	14151	20041.7	Cyclin C_R_V	23663	20123.7	23610.3	22465.7	15918.8	0.0139338		p-SHC(2431)(Y317)_R_V	284	313.667	298.667	p-SHC(2431)(Y317)_R_V	426.667	416.667	413.333	298.778	418.889	0.00138427
p-SAPK/JNK(T183/Y185)_R_V	672.333	766.667	851	p-SAPK/JNK(T183/Y185)_R_V	2603.67	2120.33	1973.33	2232.44	763.333	0.0141518		PFKFB3 (C-terminal)_R_V	29468.7	31074.7	29511	PFKFB3 (C-terminal)_R_V	35146.3	36568	35120.7	30018.1	35611.7	0.00148257
p-ATR(S428)_R_V	757	765.667	1076.67	p-ATR(S428)_R_V	1131.67	1020.33	1161.67	1104.56	866.444	0.0146084		Integrina5_R_V	3330	3250.67	3082	Integrina5_R_V	5908	5536.67	5341	3220.89	5595.22	0.00149097
p-Bad(S136)_R_V	634.667	673	868.333	p-Bad(S136)_R_V	1003	859.333	997.667	953.333	725.333	0.0146992		EGFR(D38B1)XP_R_V	1033	1333.67	1177.67	EGFR(D38B1)XP_R_V	2170.33	2127.67	1954.33	1181.44	2084.11	0.00155854
p-EGFR(Y1045)_R_V	659	696.333	830.333	p-EGFR(Y1045)_R_V	961.333	835.667	932	909.667	728.556	0.0147588		Cox-2_M_V	716.667	779	733.667	Cox-2_M_V	998.667	1078.67	999	743.111	1025.44	0.00156791
p-Bad(S112)_R_V	985	1058.67	1429	p-Bad(S112)_R_V	1536.33	1363.33	1642.67	1514.11	1157.56	0.0157576		Notch1(C44H11)_R_V	314.333	369	361.333	Notch1(C44H11)_R_V	542	534.667	496	348.222	524.222	0.00157588
p-Axl(D12B2)(Y702)_R_V	202	204.667	263.333	p-Axl(D12B2)(Y702)_R_V	266	243	265.667	258.222	223.333	0.0164158		p-PDGFRb(Y751)_R_V	255	287	252.667	p-PDGFRb(Y751)_R_V	380	398	362.333	264.889	380.111	0.00162724
Neg_R_Ne221R460PMT	218	231.333	276	Neg_R_Ne221R460PMT	304.667	268.333	284.333	285.778	241.778	0.0165578		Kit-c_R_V	168	180.667	167.333	Kit-c_R_V	246.667	243.333	226	172	238.667	0.00174172
IntegrinaV_R_V	674	643.667	1004.67	IntegrinaV_R_V	913.667	891	900.667	901.778	774.111	0.0172479		Integrinb1(D2E5)_R_V	18500.3	19203.7	18573	Integrinb1(D2E5)_R_V	29723	29021	27555.7	18759	28766.6	0.00174837
Tot_Pr10T	2771.67	2876	3572	Tot_Pr10T	3330	3165.67	3474.67	3323.44	3073.22	0.0179954		Neg_R_Ne34R460PMT	471.333	540.333	476.667	Neg_R_Ne34R460PMT	789.667	725	711	496.111	741.889	0.00175766
PPP1R10(EPR11706)_R_V	24266	25037	30491	PPP1R10(EPR11706)_R_V	39860.7	33641.7	36505	36669.1	26598	0.0181179		HIF-2A(D9E3)_R_V	639	781	703.333	HIF-2A(D9E3)_R_V	1133.67	1189.67	1098.33	707.778	1140.56	0.00177376
Neg_R_Ne127R400PMT	146.667	148.667	195.333	Neg_R_Ne127R400PMT	197	182.333	206	195.111	163.556	0.0187825		PKM1/2_R_V	15355.7	16788	15383	PKM1/2_R_V	9824	10492.7	10645.7	15842.2	10320.8	0.00180808
HDAC6_R_V	17908.7	18067.3	21754.7	HDAC6_R_V	29408	25100.7	26457	26988.6	19243.6	0.019054		LC3A(D50G8)XP_R_V	550	648	559.333	LC3A(D50G8)XP_R_V	963	882.667	865.333	585.778	903.667	0.0018527
Tot_Pr130T	3140.67	3294	4045.33	Tot_Pr130T	4101.33	3728.33	4211.67	4013.78	3493.33	0.019485		Wnt5a/b(C27E8)_R_V	367.333	434.667	403	Wnt5a/b(C27E8)_R_V	621	589.667	568.667	401.667	593.111	0.00187183
IDH2_M_V	28235.7	25865.7	31973	IDH2_M_V	39826	37328.7	38865.7	38673.4	28691.4	0.0199284		Slug(C19G7)_R_V	468.667	530	490.667	Slug(C19G7)_R_V	677.333	706	668.333	496.444	683.889	0.00189036
PHF8(pAb)_R_V	19464	21428.3	27876.3	PHF8(pAb)_R_V	29110.3	26166.3	31813	29029.9	22922.9	0.021265		Neg_M_Ne222M460PMT	234	262.333	253	Neg_M_Ne222M460PMT	365.667	357.333	353.333	249.778	358.778	0.00192442
Stat3(D3Z2G)_R_V	12174	13189.7	16681	Stat3(D3Z2G)_R_V	10033	7974.33	7429	8478.78	14014.9	0.0212993		Neg_R_Ne127R400PMT	166.333	189.667	167	Neg_R_Ne127R400PMT	249	279.667	258.667	174.333	262.444	0.00194714
FAS_R_V	445.667	433	590	FAS_R_V	617.667	551.333	641.333	603.444	489.556	0.021372		N-Cadherin_R_V	596.333	685.667	613.667	N-Cadherin_R_V	926.667	928.333	851.667	631.889	902.222	0.00195911
Tot_Pr250T	3455	3590.33	4428.67	Tot_Pr250T	4620.33	4112.33	4622	4451.56	3824.67	0.0213907		GSK-3a/b_M_V	13878.7	14054.7	14356.7	GSK-3a/b_M_V	10878	10673.3	11558	14096.7	11036.4	0.0019978
Caspase-7_R_V	1176	1191	1701.33	Caspase-7_R_V	1621	1500	1730.33	1617.11	1356.11	0.0216115		p-Axl(D12B2)(Y702)_R_V	226	250.333	228.333	p-Axl(D12B2)(Y702)_R_V	322.667	333.667	303.667	234.889	320	0.00200741
BRCA2_R_V	302.667	328.333	403.667	BRCA2_R_V	420	378.333	413	403.778	344.889	0.0216711		p-EGFR(Y1148)_R_V	778.333	875.667	778.667	p-EGFR(Y1148)_R_V	1152	1146	1081	810.889	1126.33	0.00209505
ZO-1_R_V	622	658	818.667	ZO-1_R_V	806	729	814.333	783.111	699.556	0.022033		KLF4_R_V	1860.67	2260.33	1885	KLF4_R_V	3584.67	3757.33	3659.33	2002	3667.11	0.00245473
CHAF1A(D77D5)XP_R_V	22184	22970.7	32548	CHAF1A(D77D5)XP_R_V	51546.7	39323	45159.3	45343	25900.9	0.0220968		RRM2 (EPR11820)_R_V	25224.3	22590.3	24826	RRM2 (EPR11820)_R_V	8486.33	8483	8752.67	24213.6	8574	0.00248331
p-p38(D3F9) XP(T180/Y182)_R_V	947.667	1002	1122	p-p38(D3F9) XP(T180/Y182)_R_V	1667.33	1438.33	1368.67	1491.44	1023.89	0.022135		p-HER2/ErbB2(Y877)_R_V	1508.33	1566	1451.33	p-HER2/ErbB2(Y877)_R_V	2070	2196.67	1999.67	1508.56	2088.78	0.00248575
Neg_R_Ne127R460PMT	387	392	517.667	Neg_R_Ne127R460PMT	524.333	482.333	552.667	519.778	432.222	0.0223794		p-EGFR(Y845)_R_V	538	604.667	554.333	p-EGFR(Y845)_R_V	868	871.333	854.333	565.667	864.556	0.00280828
p-Chk1(S345)_R_V	654.333	664	860.333	p-Chk1(S345)_R_V	940.333	830.667	956.333	909.111	726.222	0.0227149		p-EGFR(Y1045)_R_V	736.333	852	741.667	p-EGFR(Y1045)_R_V	1179	1127.67	1109.67	776.667	1138.78	0.00306501
CRSP1-TRAP220_R_V	11457	11208.7	15534.7	CRSP1-TRAP220_R_V	19209.7	15838	18569.7	17872.4	12733.4	0.0227865		DKK1_R_V	521.333	623.333	529.333	DKK1_R_V	924.667	908	873.333	558	902	0.00316102
PDGFRb(28E1)_R_V	259.667	276	329.333	PDGFRb(28E1)_R_V	357.667	313.333	357.667	342.889	288.333	0.023188		LRP6_R_V	469	558	487.667	LRP6_R_V	749	770.667	687.667	504.889	735.778	0.00336645
Neg_M_Ne222M460PMT	207.667	220.333	270.333	Neg_M_Ne222M460PMT	302	257.667	276	278.556	232.778	0.0243328		IGF-IR(3B7)_M_V	494.667	582	518	IGF-IR(3B7)_M_V	858.667	840.333	827.333	531.556	842.111	0.00346041
Neg_R_Ne64R400PMT	46.6667	49.6667	59.6667	Neg_R_Ne64R400PMT	61.6667	55	61.6667	59.4444	52	0.0246229		ERa(SP1)_R_V	4047.33	4675.67	4907	ERa(SP1)_R_V	8145	8062.67	7924.33	4543.33	8044	0.00352545
c-Fos(9F6 )_R_V	1597.67	1835	2277.33	c-Fos(9F6 )_R_V	3486.67	2570	3195	3083.89	1903.33	0.0248137		EGFR(L858R)_R_V	664.667	778.667	678	EGFR(L858R)_R_V	1023.33	1038.33	946.667	707.111	1002.78	0.00355791
RRM2 (EPR11820)_R_V	19584	19328	28143.3	RRM2 (EPR11820)_R_V	26645.3	24958.3	29207.7	26937.1	22351.8	0.0251699		Neg_R_Ne2R400PMT	85.3333	98	84.6667	Neg_R_Ne2R400PMT	129.333	126.333	118.667	89.3333	124.778	0.00370601
p-EGFR(Y1148)_R_V	689.333	715.667	908.333	p-EGFR(Y1148)_R_V	996.667	852.667	967	938.778	771.111	0.0254142		HIF-1a_M_V	578.333	652.333	601.667	HIF-1a_M_V	881.333	900.333	885	610.778	888.889	0.00390664
Kit-c_R_V	145.667	157.667	191.333	Kit-c_R_V	195.667	176.667	198.333	190.222	164.889	0.0262746		Integrina4(D2E1)XP_R_V	605	675.667	618	Integrina4(D2E1)XP_R_V	916.667	932.667	920.667	632.889	923.333	0.00401237
SOX9_R_V	1084	1219.33	1581.33	SOX9_R_V	3645.67	2467.33	3334.67	3149.22	1294.89	0.0263216		PDGFRb(28E1)_R_V	284.333	329	283.333	PDGFRb(28E1)_R_V	435.667	431.333	406.333	298.889	424.444	0.00412509
p-HER2/ErbB2(Y1248)_R_V	564.667	584.667	706.667	p-HER2/ErbB2(Y1248)_R_V	767.333	673.667	765	735.333	618.667	0.0264291		FoxO1(C29H4)_R_V	3010.67	3651.33	3212.67	FoxO1(C29H4)_R_V	4735	5124	4541.67	3291.56	4800.22	0.00422138
SRC-1(clone 1135/H4,1136/H4H6)_M_V	4518	4345.67	6666	SRC-1(clone 1135/H4,1136/H4H6)_M_V	7811.67	6573.67	8461.33	7615.56	5176.56	0.0266059		p-c-Jun(S63)_R_V	3113.33	3104.67	2752.67	p-c-Jun(S63)_R_V	4135.67	4252	4087.33	2990.22	4158.33	0.00448049
Sin3b_R_V	23655.7	22310.3	33948.7	Sin3b_R_V	44792	34880.3	37721	39131.1	26638.2	0.026946		p-Tuberin/TSC2(T1462)_R_V	313	358.667	327.333	p-Tuberin/TSC2(T1462)_R_V	454	450	414.667	333	439.556	0.0044849
Neg_R_Ne64R460PMT	123.333	130.333	155.667	Neg_R_Ne64R460PMT	162	143.667	161.667	155.778	136.444	0.0271742		Neg_R_Ne2R460PMT	220	255.667	221.667	Neg_R_Ne2R460PMT	334	330	309.667	232.444	324.556	0.00450491
p-PDGFRb(Y751)_R_V	230	236.333	293	p-PDGFRb(Y751)_R_V	307.333	274.667	315	299	253.111	0.0276133		p21_R_V	31722.7	33743.3	29193.3	p21_R_V	39689.7	41848.3	43374	31553.1	41637.3	0.00456518
p-EGFR(S1046/1047)_R_V	613.333	644.667	764.333	p-EGFR(S1046/1047)_R_V	843	731.667	836.333	803.667	674.111	0.0276198		p-HER3/ErbB3(Y1197)_R_V	992.667	1158.33	1003.67	p-HER3/ErbB3(Y1197)_R_V	1536	1474.67	1375	1051.56	1461.89	0.00472215
Integrinb3(D7X3P)XP_R_V	427.333	470.667	567	Integrinb3(D7X3P)XP_R_V	734	586.333	641.333	653.889	488.333	0.0277115		p-Jak1(Y1022/1023)_R_V	166.667	198	171.667	p-Jak1(Y1022/1023)_R_V	239.333	265	252.667	178.778	252.333	0.00475839
SOCS3_R_V	297	317	393.667	SOCS3_R_V	392	347.333	380	373.111	335.889	0.0288379		PR(1294)_M_V	748.333	849.333	790.333	PR(1294)_M_V	1150.67	1128	1126.67	796	1135.11	0.00485023
Integrina4(D2E1)XP_R_V	516.667	524	665.667	Integrina4(D2E1)XP_R_V	742.333	637.333	723.333	701	568.778	0.0291893		p-FAK(Y576/577)_R_V	538.333	572	546.333	p-FAK(Y576/577)_R_V	805	864	773.333	552.222	814.111	0.00489885
p-Beta-Catenin(S33/37/T41)_R_V	1162	1171	1505	p-Beta-Catenin(S33/37/T41)_R_V	1609	1402.33	1573.67	1528.33	1279.33	0.0292117		Ezh2(D2C9)XP_R_V	14889.3	14414.7	13685.3	Ezh2(D2C9)XP_R_V	18480	19062.3	17299	14329.8	18280.4	0.00494917
N-Cadherin_R_V	541.333	594.333	715	N-Cadherin_R_V	796.667	674.667	764	745.111	616.889	0.0293095		DRIP130_R_V	3190.67	3822.33	3360.67	DRIP130_R_V	5157.33	4791	4934.33	3457.89	4960.89	0.00519646
CD24(FL-80)_R_V	4134.67	4207.33	5641.33	CD24(FL-80)_R_V	6310.67	5376.67	6438.67	6042	4661.11	0.0293296		p-mTOR(D9C2)XP(S2448)_R_V	1834.67	2129	1837	p-mTOR(D9C2)XP(S2448)_R_V	2792	2547.33	2616.33	1933.56	2651.89	0.00528528
Neg_R_Ne2R460PMT	209.667	216.667	264.667	Neg_R_Ne2R460PMT	271.333	245.667	281.667	266.222	230.333	0.029399		Neg_G_Ne223G460PMT	287.667	317.333	290.667	Neg_G_Ne223G460PMT	419.333	415	414.667	298.556	416.333	0.00539056
HDAC3_R_V	272	292.333	367	HDAC3_R_V	369	351	369.333	363.111	310.444	0.0299202		PI3Kp85_R_V	484.333	601	509	PI3Kp85_R_V	846	742	787.333	531.444	791.778	0.00542053
Neg_G_Ne223G460PMT	251.333	266	309.333	Neg_G_Ne223G460PMT	361.667	308.667	324.333	331.556	275.556	0.0300089		HDAC3_R_V	315	341	331.333	HDAC3_R_V	424.333	446.333	403	329.111	424.556	0.00544705
Tot_Pr270T	3542.33	3679	4603	Tot_Pr270T	4755	4151	4687.67	4531.22	3941.44	0.0302407		LC3B(D11)XP_R_V	2365	2372.33	2121	LC3B(D11)XP_R_V	3036.33	2895.33	2939.33	2286.11	2957	0.00568231
DKK1_R_V	492.333	533.333	647.333	DKK1_R_V	712	605.333	714.333	677.222	557.667	0.030375		FSP1/S100A4_R_V	1164	1360	1127.67	FSP1/S100A4_R_V	1792.33	1885.67	1777	1217.22	1818.33	0.00580625
HDAC1_R_V	294.667	332	389	HDAC1_R_V	481.667	393.333	433	436	338.556	0.0304326		Cyclin C_R_V	18057.7	20865.7	18775.7	Cyclin C_R_V	23950.3	25571.7	26159.3	19233	25227.1	0.00587412
p-EGFR(Y1173)(53A5)_R_V	2654	2785.33	3581.33	p-EGFR(Y1173)(53A5)_R_V	3602.33	3179	3729.67	3503.67	3006.89	0.0306122		p-FAK(Y397)_M_V	1178.33	1204.33	1149.33	p-FAK(Y397)_M_V	1460.33	1590.67	1500	1177.33	1517	0.00594903
PKM1/2_R_V	11552.7	12618.3	17830.7	PKM1/2_R_V	17221.7	14923.7	18527.3	16890.9	14000.6	0.0306794		p-Stat1(Y701)(D4A7)_R_V	384.333	420.667	388.667	p-Stat1(Y701)(D4A7)_R_V	517.333	585	538.667	397.889	547	0.00619392
Slug(C19G7)_R_V	411	442.667	542.667	Slug(C19G7)_R_V	554.667	487	554.333	532	465.444	0.0315218		p-EGFR(Y1068)(D7A5)XP_R_V	1699	1910	1763	p-EGFR(Y1068)(D7A5)XP_R_V	2462.67	2561.67	2255.33	1790.67	2426.56	0.00628297
Neg_R_Ne96R400PMT	72.6667	74.6667	91	Neg_R_Ne96R400PMT	98.6667	86	97.6667	94.1111	79.4444	0.0315292		p-p53(S15)_R_V	219	251	223.667	p-p53(S15)_R_V	321.667	325	312.667	231.222	319.778	0.00663205
Neg_R_Ne2R400PMT	80	83.3333	102	Neg_R_Ne2R400PMT	104.333	93.6667	108.333	102.111	88.4444	0.0316441		HexokinaseII(C64G5)_R_V	2881.33	3161	2940	HexokinaseII(C64G5)_R_V	1991	2018	1986	2994.11	1998.33	0.00664401
Neg_M_Ne189M400PMT	158	146.667	191	Neg_M_Ne189M400PMT	201.667	176	206	194.556	165.222	0.0318207		SOCS3_R_V	319.333	349.333	303.667	SOCS3_R_V	435.667	446.333	427	324.111	436.333	0.00666085
Bad_R_V	4204.67	4377	5889.33	Bad_R_V	6632	5420	6398.33	6150.11	4823.67	0.032318		GLDC_R_V	319.667	381.333	318	GLDC_R_V	484.333	506.333	455.333	339.667	482	0.00687727
Neg_M_Ne189M460PMT	418	384.667	503.333	Neg_M_Ne189M460PMT	528.333	464	540.333	510.889	435.333	0.0324155		p-p70S6K(S371)_R_V	1153.67	1214.67	1085.67	p-p70S6K(S371)_R_V	883.667	830	840	1151.33	851.222	0.00687823
Neg_M_Ne189M380PMT	112.667	103.667	135.667	Neg_M_Ne189M380PMT	140.667	125	145.333	137	117.333	0.0324177		p-Met(Y1234/1235)_R_V	186.333	219.333	189.333	p-Met(Y1234/1235)_R_V	286.333	273.333	267	198.333	275.556	0.00700868
Tot_Pr110T	3148	3304.33	4066.33	Tot_Pr110T	4066	3597.33	4041	3901.44	3506.22	0.0328074		p-Bcl2(T56)_R_V	280	331.667	280.667	p-Bcl2(T56)_R_V	429.667	421.333	388.333	297.444	413.111	0.00703072
Tot_Pr230T	3545.33	3625	4580.67	Tot_Pr230T	4705	4141	4687.67	4511.22	3917	0.0330535		Aromatase-A(Clone 677H7F10)_M_V	774	897	806.667	Aromatase-A(Clone 677H7F10)_M_V	1197.33	1171.67	1200.67	825.889	1189.89	0.00720608
p-Rb(S780)(C84F6)_R_V	14388.7	15107.3	21160.3	p-Rb(S780)(C84F6)_R_V	26257.3	20273.3	24316	23615.6	16885.4	0.0330596		ALK(D5F3)XP_R_V	327.667	390.333	346.667	ALK(D5F3)XP_R_V	505	497	448.333	354.889	483.444	0.00746532
Bak_R_V	2836.67	3096.33	4849.67	Bak_R_V	6949	5438.67	8033	6806.89	3594.22	0.0331658		Bad_R_V	4984.67	4550	4244.33	Bad_R_V	6961	7003.67	7028.67	4593	6997.78	0.00748879
ALK(D5F3)XP_R_V	297.333	321.667	400	ALK(D5F3)XP_R_V	424.667	361.333	427.333	404.444	339.667	0.0334007		Neg_M_Ne189M400PMT	160.667	190.333	165.667	Neg_M_Ne189M400PMT	259.333	266.667	261.667	172.222	262.556	0.00751953
Tot_Pr190T	3160.67	3270.67	3825.33	Tot_Pr190T	4202	3673	4169.67	4014.89	3418.89	0.0337831		p-Chk1(S345)_R_V	709.667	822.333	813.333	p-Chk1(S345)_R_V	1005.67	1071	979.667	781.778	1018.78	0.00776478
Rb(4H1)_M_V	2006.33	2009	2913	Rb(4H1)_M_V	2930.33	2568.33	3129	2875.89	2309.44	0.0339186		Neg_M_Ne189M460PMT	426.667	502.333	436.333	Neg_M_Ne189M460PMT	681.333	698	691.333	455.111	690.222	0.00802911
p-Stat4(Y693)_R_V	366.333	380.667	458.667	p-Stat4(Y693)_R_V	483	426	490.667	466.556	401.889	0.0343968		p-Stat2(Y690)_R_V	345.667	375.333	357.667	p-Stat2(Y690)_R_V	508.333	540.333	472.667	359.556	507.111	0.00818985
Annexin1_R_V	440	497.667	556.333	Annexin1_R_V	702.667	649.667	643.667	665.333	498	0.0345274		p-Stat3(S727)_R_V	638	736.333	672.333	p-Stat3(S727)_R_V	859.667	912	879	682.222	883.556	0.00821367
Tot_Pr90T	3081.67	3229.33	3855.67	Tot_Pr90T	3944.67	3545.67	4080.33	3856.89	3388.89	0.0347026		p-RafB(S445)_R_V	1537.33	1685.67	1537.67	p-RafB(S445)_R_V	1851.33	1897	1969.67	1586.89	1906	0.00829935
Caveolin-1(D46G3)XP_R_V	1364.67	1472.67	1880.33	Caveolin-1(D46G3)XP_R_V	1944.67	1645.33	1939	1843	1572.56	0.0354847		FBXO11_R_V	2065.33	2056.67	1873.67	FBXO11_R_V	2384.67	2483.67	2469.33	1998.56	2445.89	0.00830095
FGFR1(D8E4)XP_R_V	1517.67	1523	1987.67	FGFR1(D8E4)XP_R_V	2566.33	2034	2355.67	2318.67	1676.11	0.0355605		HER2/c-ErbB2_R_V	40676.7	40052	37026	HER2/c-ErbB2_R_V	50712.7	50633	50138	39251.6	50494.6	0.00859797
p-IkappaB-a(S32/36)_M_V	1651	1712.67	2282.67	p-IkappaB-a(S32/36)_M_V	2387	2002	2212	2200.33	1882.11	0.0356813		Neg_M_Ne189M380PMT	114	135.333	117	Neg_M_Ne189M380PMT	183.667	188	187	122.111	186.222	0.00865191
Atg3_R_V	845.333	884.333	1093	Atg3_R_V	1148	989.333	1138.33	1091.89	940.889	0.0358802		Vimentin(D21H3)XP_R_V	218.667	261	218.333	Vimentin(D21H3)XP_R_V	317	342.333	314	232.667	324.444	0.00869331
Tot_Pr210T	3270	3351	4265.33	Tot_Pr210T	4252.33	3734.67	4122.67	4036.56	3628.78	0.0361954		HDAC1_R_V	374.333	431.333	377	HDAC1_R_V	530.333	515	487.667	394.222	511	0.00921178
Bcl-xL_R_V	1174	1177	1611.67	Bcl-xL_R_V	1642.67	1409.33	1629	1560.33	1320.89	0.0364497		p-Ret(Y905)_R_V	320.667	376	340.333	p-Ret(Y905)_R_V	485.667	473.667	467.333	345.667	475.556	0.00937782
ALDH2_M_V	3527.33	3411.33	4995.33	ALDH2_M_V	5267.33	4437.67	5543.67	5082.89	3978	0.0365734		IDH2_M_V	33274.7	31596	34075.7	IDH2_M_V	36965.7	38727	36891	32982.1	37527.9	0.00942594
HER3/ErbB3_R_V	7015.67	8064	10582.7	HER3/ErbB3_R_V	14322.3	10377	12549.7	12416.3	8554.11	0.0366086		CD24(FL-80)_R_V	4550.33	5431.67	4438.67	CD24(FL-80)_R_V	7121	7425.33	7030.67	4806.89	7192.33	0.00943869
HIF-2A(D9E3)_R_V	617.667	721	872.333	HIF-2A(D9E3)_R_V	1035.33	886.667	967	963	737	0.0372336		p-Stat4(Y693)_R_V	377.667	445	389.333	p-Stat4(Y693)_R_V	598	587.667	583	404	589.556	0.00977406
p-Ret(Y905)_R_V	299.667	320	380	p-Ret(Y905)_R_V	406.333	350.667	409.667	388.889	333.222	0.038976		FAS_R_V	555.333	599.667	571.667	FAS_R_V	648.667	707.667	684.333	575.556	680.222	0.0098615
FoxK2_R_V	1374	1437.67	1876.67	FoxK2_R_V	2074.67	1707	2063	1948.22	1562.78	0.0390186		VEGFR2(55B11)_R_V	32543	33727.7	35148.7	VEGFR2(55B11)_R_V	28288.7	29057.7	29720	33806.4	29022.1	0.0104236
Aromatase-A(Clone 677H7F10)_M_V	676	716.333	876.333	Aromatase-A(Clone 677H7F10)_M_V	1000.67	821	940	920.556	756.222	0.0390913		SRC-1(clone 1135/H4,1136/H4H6)_M_V	6180.33	7731.33	6231	SRC-1(clone 1135/H4,1136/H4H6)_M_V	8931	10274	9780.67	6714.22	9661.89	0.0117177
Neg_R_Ne244R400PMT	95.6667	102.333	129	Neg_R_Ne244R400PMT	152.333	121	139.333	137.556	109	0.0398313		Caspase-3_R_V	771	934.333	787.667	Caspase-3_R_V	1109	1197.33	1114	831	1140.11	0.0124687
p-Bcl2(T56)_R_V	260.667	274.333	334	p-Bcl2(T56)_R_V	355	305.667	360.333	340.333	289.667	0.0401647		Caveolin-1(D46G3)XP_R_V	1438.33	1783.33	1505	Caveolin-1(D46G3)XP_R_V	2260	2222.67	2043	1575.56	2175.22	0.0130471
Stat5a(L-20)_R_V	12216	12101.3	15297.7	Stat5a(L-20)_R_V	18721.3	15257.7	18435.3	17471.4	13205	0.0406616		PIAS1_R_V	3275	3083	3010.67	PIAS1_R_V	2579.67	2727	2688	3122.89	2664.89	0.0132807
Neg_R_Ne34R460PMT	448	488	564	Neg_R_Ne34R460PMT	623.667	532.667	626.667	594.333	500	0.0417397		p-IkappaB-a(S32/36)_M_V	1877.33	2104	2060.33	p-IkappaB-a(S32/36)_M_V	2434.67	2473.67	2344	2013.89	2417.44	0.0133529
Neg_R_Ne96R460PMT	191.333	197	239.667	Neg_R_Ne96R460PMT	261	223	256	246.667	209.333	0.0418142		FoxK2_R_V	1465	1741	1522.67	FoxK2_R_V	2051.67	2173.67	2097.67	1576.22	2107.67	0.0135023
Neg_R_Ne244R460PMT	252.667	267.333	342	Neg_R_Ne244R460PMT	398.667	317	366.667	360.778	287.333	0.0420905		CRSP1-TRAP220_R_V	16081	14939	14008.7	CRSP1-TRAP220_R_V	19332	19564.3	18982	15009.6	19292.8	0.0137289
Laminin5_M_V	592.667	632	755	Laminin5_M_V	850.333	703.333	809.667	787.778	659.889	0.0429043		SRC-3(clone 1208/D1)_M_V	33131.7	37253.7	35730.3	SRC-3(clone 1208/D1)_M_V	27237	29026.3	29624.7	35371.9	28629.3	0.0140611
p-ATM(S1981)_M_V	3970.67	3915	5183	p-ATM(S1981)_M_V	5273.67	4567.33	5326	5055.67	4356.22	0.0435125		Integrinb4_R_V	2112	2349	2292.67	Integrinb4_R_V	4160.67	3550.67	3470.33	2251.22	3727.22	0.0140692
p-Tuberin/TSC2(T1462)_R_V	285	308	351	p-Tuberin/TSC2(T1462)_R_V	412.667	340.667	404.333	385.889	314.667	0.044007		PHGDH_R_V	3587	3875.67	3834	PHGDH_R_V	3103	3183.33	3196.67	3765.56	3161	0.0144678
IGF-IR(3B7)_M_V	461	489.667	585.333	IGF-IR(3B7)_M_V	678.333	553	638	623.111	512	0.0445986		HER3/ErbB3_R_V	11570.7	15693.7	13236.3	HER3/ErbB3_R_V	21872	21778.3	20610.3	13500.2	21420.2	0.014517
Neg_R_Ne244R380PMT	68.6667	73.3333	89.3333	Neg_R_Ne244R380PMT	107	85	98	96.6667	77.1111	0.0449172		p-Rb(S780)(C84F6)_R_V	16993.3	16745.7	15798.3	p-Rb(S780)(C84F6)_R_V	19130.7	19074	18794	16512.4	18999.6	0.0150879
p-Bad(S155)_R_V	4790.33	4891.33	6538.33	p-Bad(S155)_R_V	6926.67	5731.67	6772.67	6477	5406.67	0.0465772		p-Bcl2(5H2)(S70)_R_V	2008	2374.33	2054	p-Bcl2(5H2)(S70)_R_V	2791.33	2868.67	2626.67	2145.44	2762.22	0.0157311
p-AMPKb1(S108)_R_V	343.333	382	495	p-AMPKb1(S108)_R_V	448.333	432.333	496.333	459	406.778	0.0466841		p-Rb(S807/811)_R_V	19349.7	22793	20704.7	p-Rb(S807/811)_R_V	14735.3	13847	14061.7	20949.1	14214.7	0.0162051
p-Jak1(Y1022/1023)_R_V	168.333	153	202	p-Jak1(Y1022/1023)_R_V	201.667	189.333	210	200.333	174.444	0.0473423		p-p44/42MAPK(Erk1/2)(T202/Y204)(197G2)_R_V	2189	2722	2408.67	p-p44/42MAPK(Erk1/2)(T202/Y204)(197G2)_R_V	1348.33	1295	1273.67	2439.89	1305.67	0.0165134
p-p53(S15)_R_V	224.667	235.667	280	p-p53(S15)_R_V	295.667	256.333	300.333	284.111	246.778	0.0479212		SerpinA1_R_V	379.333	467.333	371	SerpinA1_R_V	620.333	589.667	590.333	405.889	600.111	0.016606
Tot_Pr70T	3092.67	3230.33	3825.33	Tot_Pr70T	3908	3463.67	3987.33	3786.33	3382.78	0.0479817		AOX1(cloneAO15)_M_V	17692	17935	16723.7	AOX1(cloneAO15)_M_V	21144.7	21071.3	19339.7	17450.2	20518.6	0.0170203
p-EGFR(Y845)_R_V	481.667	486.333	598	p-EGFR(Y845)_R_V	712.667	581	660.667	651.444	522	0.048035		p-EGFR(S1046/1047)_R_V	639.333	793	683.667	p-EGFR(S1046/1047)_R_V	1028.33	989.667	992	705.333	1003.33	0.0170793
AuroraA/AIK_R_V	1123.67	1166.33	1544.67	AuroraA/AIK_R_V	1311.33	1234.33	1386	1310.56	1278.22	0.0483667		p300(C-20)_R_V	46104	47788	43696.3	p300(C-20)_R_V	37392	40576	40733	45862.8	39567	0.0176637
FSP1/S100A4_R_V	1060.33	1073.67	1347	FSP1/S100A4_R_V	1388.67	1239.33	1479.33	1369.11	1160.33	0.0485216		Sox2(D6D9) XP_R_V	461	499	479.667	Sox2(D6D9) XP_R_V	638.667	750.667	661	479.889	683.444	0.0192479
HexokinaseII(C64G5)_R_V	2547	2691.33	4545.33	HexokinaseII(C64G5)_R_V	6638.67	4295.67	5634.67	5523	3261.22	0.0490844		AuroraA/AIK_R_V	1068.33	1176	1105.67	AuroraA/AIK_R_V	970.333	969.667	923	1116.67	954.333	0.0202642
												HER2/c-ErbB2-P185_M_V	17025	16318.3	16251	HER2/c-ErbB2-P185_M_V	21957.7	25859.3	25651	16531.4	24489.3	0.0211477
												Caspase-7_R_V	1601	1649.33	1514	Caspase-7_R_V	1862.33	2095.33	1891	1588.11	1949.56	0.0215271
												p-PDGFRa(23B2)(Y754)_R_V	439	530.667	420	p-PDGFRa(23B2)(Y754)_R_V	663	630.667	606.667	463.222	633.444	0.0226004
												PHF8(pAb)_R_V	23888.7	26521	23130.3	PHF8(pAb)_R_V	29771	30716.3	30554.7	24513.3	30347.3	0.0227763
												p-SAPK/JNK(T183/Y185)_R_V	467	549.333	479.333	p-SAPK/JNK(T183/Y185)_R_V	644.333	619.333	593.333	498.556	619	0.0237338
												ALDH_M_V	414.667	419.667	416	ALDH_M_V	537	614.667	550	416.778	567.222	0.024182
												p-EGFR(Y1173)_R_V	1531	1869	1577.67	p-EGFR(Y1173)_R_V	2177.33	2272	2153	1659.22	2200.78	0.0260264
												MEK1_R_V	13717.3	14585	13428	MEK1_R_V	12891.7	11700.7	11977.3	13910.1	12189.9	0.0263903
												p-Smad2(S465/467)_R_V	1643	1894.67	1679.67	p-Smad2(S465/467)_R_V	2147	2132.33	1988.33	1739.11	2089.22	0.0264207
												AR-441_M_V	1635.33	1792	1766.67	AR-441_M_V	1993.33	2018.67	1993.33	1731.33	2001.78	0.0277561
												Akt_R_V	18764.7	20316.3	19388	Akt_R_V	17555.7	16866.3	18103.3	19489.7	17508.4	0.0284132
												p-Bad(S112)_R_V	819	936.667	814	p-Bad(S112)_R_V	1055.67	1075	1026	856.556	1052.22	0.0284878
												SRD5A1_R_V	350.333	342.667	363	SRD5A1_R_V	487	459.333	417	352	454.444	0.0293051
												p-p27(T187)_R_V	3161.67	3316.33	3846.33	p-p27(T187)_R_V	2341.67	2382	2550.33	3441.44	2424.67	0.0302444
												BRCA1_R_V	11962.7	12137	10504	BRCA1_R_V	10045	9311.67	8746	11534.6	9367.56	0.0317989
												ATM_R_V	7045.33	6772	5701.33	ATM_R_V	4518.67	4258.67	4393	6506.22	4390.11	0.0320447
												p-AMPKb1(S108)_R_V	384.667	456.667	375.333	p-AMPKb1(S108)_R_V	541.333	508.333	503.667	405.556	517.778	0.0321961
												mTOR_R_V	2550.33	2830.67	2553.67	mTOR_R_V	3091.67	3144.67	3104.33	2644.89	3113.56	0.0339102
												Tot_Pr150T	3444.67	3704.33	3557.67	Tot_Pr150T	3967	3901	3914.33	3568.89	3927.44	0.033956
												Tot_Pr90T	3423	3747.33	3617.67	Tot_Pr90T	4086.33	3937.33	3946	3596	3989.89	0.0341643
												p-Beta-Catenin(S33/37/T41)_R_V	1532.67	1590.67	1346.33	p-Beta-Catenin(S33/37/T41)_R_V	1767.33	1869	1759.33	1489.89	1798.56	0.035058
												Tot_Pr30T	3133	3401.33	3281.33	Tot_Pr30T	3780	3590	3500.33	3271.89	3623.44	0.0362266
												Rb(4H1)_M_V	2935	2977	2528.33	Rb(4H1)_M_V	2064.67	2344	2328	2813.44	2245.56	0.0367349
												c-Jun(60A8)_R_V	6161.67	5820	4448.33	c-Jun(60A8)_R_V	7387	8125	7246	5476.67	7586	0.0372544
												Tot_Pr110T	3916	3702.67	3781.33	Tot_Pr110T	4104.67	4005.33	4048	3800	4052.67	0.0385543
												AMPKa(23A3)_R_V	1151	1399	1173.33	AMPKa(23A3)_R_V	1646.67	1424.33	1597	1241.11	1556	0.0401519
												Tot_Pr10T	2987	3197	3000.33	Tot_Pr10T	3401.33	3617.67	3284	3061.44	3434.33	0.0410341
												Tot_Pr70T	3774.33	3715.33	3551.67	Tot_Pr70T	4052	3961.33	3838.67	3680.44	3950.67	0.0412769
												SOCS1(A156)_R_V	548.333	683.333	558.667	SOCS1(A156)_R_V	772	754	799.333	596.778	775.111	0.0445423
												LDHA_R_V	4708.67	6379.67	4814.33	LDHA_R_V	2902.33	3429.33	2956	5300.89	3095.89	0.0449183
												p-c-Myc(T58)_R_V	4405.67	5491.33	4348	p-c-Myc(T58)_R_V	6492.67	5973.33	5933.67	4748.33	6133.22	0.0465234
												Sin3b_R_V	46531	50011	54733	Sin3b_R_V	40834.3	39723.3	40515.3	50425	40357.7	0.0490382
												p53_R_V	489	602	526.333	p53_R_V	667.333	688.667	657.667	539.111	671.222	0.0492775

## Sheet: FigS2
Panel A					Panel B						Panel C						Panel D					Panel E				Panel F
Sample Id	ERBB2 (RPPA)	MutL altrn	Group		track_name	ER Status	HER2 Status	ERBB2	Group		Case ID	MLH1	PMS2	ERBB2	HER2 Status		Case ID	DSS	Time (yrs)	Group		Sample Id	Group	MKI67		Sample Id	Group	MKI67
TCGA-E2-A155-01	1.4961		aRest		MB-0302	Positive	Negative	0.2181	ER+		TCGA-AN-A041	-0.2744	0.5992	1.4494	Equivocal		TCGA-A7-A0CG	0	2.855	aRest		MB-0419	MutL-	5.40606		TCGA-A2-A04V-01	MutL-	-1.13875
TCGA-E2-A1B1-01	1.4303		aRest		MB-6071	Positive	Negative	0.6013	ER+		TCGA-AN-A0FZ	0.1422	-0.5474	1.9845	Equivocal		TCGA-AR-A1AK	0	8.64833	aRest		MB-4012	MutL-	5.91838		TCGA-A2-A0D4-01	MutL-	-0.7145
TCGA-E2-A15E-01	1.4167		aRest		MB-7122	Positive	Negative	0.7035	ER+		TCGA-E2-A105	-0.0106	-2.0128	1.0747	Equivocal		TCGA-BH-A0BO	0	6.01417	aRest		MB-4141	MutL-	5.92457		TCGA-A2-A0SU-01	MutL-	-2.0825
TCGA-A8-A099-01	1.4078		aRest		MB-0872	Positive	Negative	0.8759	ER+		TCGA-A1-A0SD	1.2288	-0.5554	-0.2932	Negative		TCGA-BH-A0DL	0	6.51833	aRest		MB-4283	MutL-	5.55116		TCGA-A2-A0SW-01	MutL-	-1.29475
TCGA-EW-A1OY-01	1.317		aRest		MB-7074	Positive	Negative	0.9801	ER+		TCGA-A1-A0SE	-0.0723	0.6435	0.8158	Negative		TCGA-BH-A0DK	0	1.15833	aRest		MB-4343	MutL-	5.51765		TCGA-A2-A0T3-01	MutL-	-1.97975
TCGA-A8-A083-01	1.2024		aRest		MB-4998	Positive	Negative	1.515	ER+		TCGA-A1-A0SH	-0.4147	0.6238	2.1816	Negative		TCGA-A2-A0CL	0	8.25417	aRest		MB-4357	MutL-	5.99408		TCGA-A7-A0CG-01	MutL-	-3.13525
TCGA-D8-A1JE-01	1.171		aRest		MB-6023	Positive	Negative	0.0463	ER+		TCGA-A1-A0SJ	-0.6263	-0.486	0.9379	Negative		TCGA-AR-A1AL	0	8.13333	aRest		MB-4692	MutL-	6.0575		TCGA-A8-A09A-01	MutL-	-1.98875
TCGA-E2-A15A-01	1.1668		aRest		MB-5329	Positive	Negative	0.2165	ER+		TCGA-A2-A04N	0.3784	-1.0011	-0.3619	Negative		TCGA-BH-A0H7	0	1.92167	aRest		MB-4752	MutL-	5.49685		TCGA-A8-A09D-01	MutL-	-1.846
TCGA-D8-A27P-01	1.1403		aRest		MB-0226	Positive	Negative	0.3449	ER+		TCGA-A2-A04R	0.8787	0.9606	0.0725	Negative		TCGA-A8-A093	0	1.495	aRest		MB-4814	MutL-	5.87923		TCGA-AN-A0FK-01	MutL-	-1.23325
TCGA-EW-A1PC-01	1.1394		aRest		MB-0455	Positive	Negative	0.5199	ER+		TCGA-A2-A04V	-1.5832	0.7833	1.1826	Negative		TCGA-BH-A0HB	0	2.20667	aRest		MB-4978	MutL-	6.07785		TCGA-AN-A0FW-01	MutL-	-2.463
TCGA-D8-A1JI-01	1.1386		aRest		MB-5152	Positive	Negative	0.6037	ER+		TCGA-A2-A04Y	-0.7284	-0.284	1.2287	Negative		TCGA-A8-A0A4	0	1.08417	aRest		MB-5004	MutL-	6.12509		TCGA-AN-A0XS-01	MutL-	-2.9125
TCGA-BH-A18S-01	1.1341		aRest		MB-7022	Positive	Negative	0.6211	ER+		TCGA-A2-A0CP	-0.3757	-0.1595	-0.0575	Negative		TCGA-BH-A0GY	0	2.52667	aRest		MB-5011	MutL-	5.73599		TCGA-AN-A0XT-01	MutL-	-2.66475
TCGA-D8-A1XL-01	1.0485		aRest		MB-5656	Positive	Negative	0.7042	ER+		TCGA-A2-A0CQ	0.3351	-0.9008	0.8212	Negative		TCGA-B6-A0IB	1	7.43833	aRest		MB-5013	MutL-	5.51639		TCGA-AO-A0J7-01	MutL-	-0.5215
TCGA-A2-A0CT-01	1.0381		aRest		MB-5629	Positive	Negative	0.749	ER+		TCGA-A2-A0CS	1.2707	0.9293	0.2199	Negative		TCGA-BH-A0B0	0	6.78083	aRest		MB-5068	MutL-	5.60087		TCGA-AO-A0J9-01	MutL-	-1.0375
TCGA-AO-A1KS-01	1.0033		aRest		MB-0514	Positive	Negative	0.7924	ER+		TCGA-A2-A0CT	0.1819	0.9329	1.3141	Negative		TCGA-BH-A0HA	0	4.41	aRest		MB-5185	MutL-	6.02116		TCGA-AO-A126-01	MutL-	-1.41625
TCGA-E9-A1R2-01	0.96168		aRest		MB-7288	Positive	Negative	0.8248	ER+		TCGA-A2-A0CU	0.0368	-0.1313	1.3734	Negative		TCGA-BH-A0DI	0	2.49667	aRest		MB-5253	MutL-	5.52159		TCGA-AO-A12G-01	MutL-	-2.542
TCGA-GM-A2DC-01	0.94932		aRest		MB-5652	Positive	Negative	0.8292	ER+		TCGA-A2-A0CV	0.8244	1.1187	-0.7486	Negative		TCGA-A2-A0YK	0	1.61	aRest		MB-5368	MutL-	5.50115		TCGA-AR-A1AK-01	MutL-	-3.2965
TCGA-A7-A26H-01	0.94467		aRest		MB-0509	Positive	Negative	0.8293	ER+		TCGA-A2-A0CZ	-0.1329	-0.1626	0.1024	Negative		TCGA-A7-A0CJ	0	2.54833	aRest		MB-5455	MutL-	5.88043		TCGA-B6-A0I5-01	MutL-	-1.6835
TCGA-E2-A1L6-01	0.93223		aRest		MB-7153	Positive	Negative	1.1633	ER+		TCGA-A2-A0D3	-0.0176	1.2544	0.3659	Negative		TCGA-A2-A0YL	0	4.035	aRest		MB-5533	MutL-	5.96952		TCGA-B6-A0IN-01	MutL-	-1.6705
TCGA-E2-A1L8-01	0.9194		aRest		MB-2750	Positive	Negative	1.3647	ER+		TCGA-A2-A0D4	-1.5377	-1.0342	-0.174	Negative		TCGA-BH-A0BV	0	4.15833	aRest		MB-5583	MutL-	5.70929		TCGA-B6-A0WW-01	MutL-	-1.51725
TCGA-E2-A15T-01	0.83584		aRest		MB-4721	Positive	Negative	1.6051	ER+		TCGA-A2-A0EM	0.3083	-0.6374	0.4045	Negative		TCGA-A8-A086	0	1.08417	aRest		MB-5635	MutL-	5.62048		TCGA-B6-A0WY-01	MutL-	-2.39125
TCGA-A8-A09R-01	0.8253		aRest		MB-0607	Positive	Negative	1.6899	ER+		TCGA-A2-A0EN	-0.2663	0.2243	0.7955	Negative		TCGA-A8-A06R	0	1.4975	aRest		MB-6231	MutL-	6.30258		TCGA-BH-A0BO-01	MutL-	-3.92575
TCGA-EW-A1OX-01	0.82354		aRest		MB-4704	Positive	Negative	2.0593	ER+		TCGA-A2-A0EO	-0.7886	-1.2049	1.6259	Negative		TCGA-E2-A15A	0	1.94333	aRest		MB-7032	MutL-	5.58587		TCGA-BH-A0BT-01	MutL-	-2.812
TCGA-E2-A1IG-01	0.81738		aRest		MB-5563	Positive	Negative	2.7124	ER+		TCGA-A2-A0ER	0.8622	-0.4806	-0.1966	Negative		TCGA-C8-A1HM	0	1.02667	aRest		MB-0036	aRest	5.56899		TCGA-BH-A0C7-01	MutL-	0.141
TCGA-A2-A04Y-01	0.77642		aRest		MB-5513	Positive	Negative	-2.0617	ER+		TCGA-A2-A0ES	-0.0077	0.253	0.3465	Negative		TCGA-A2-A0CP	0	7.70083	aRest		MB-0050	aRest	5.47323		TCGA-BH-A0DH-01	MutL-	-2.0465
TCGA-E2-A15K-01	0.77153		aRest		MB-3748	Positive	Negative	-0.8791	ER+		TCGA-A2-A0ET	1.4849	-1.1439	0.3669	Negative		TCGA-BH-A0C0	0	3.47667	aRest		MB-0101	aRest	5.50307		TCGA-BH-A0H3-01	MutL-	-2.00875
TCGA-D8-A1Y2-01	0.76565		aRest		MB-2564	Positive	Negative	-0.2857	ER+		TCGA-A2-A0EU	0.1488	-0.0399	-0.073	Negative		TCGA-A8-A07F	0	1.58	aRest		MB-0106	aRest	5.58867		TCGA-BH-A0HK-01	MutL-	-2.742
TCGA-E9-A22B-01	0.76143		aRest		MB-2618	Positive	Negative	-0.2783	ER+		TCGA-A2-A0EV	-0.3783	0.0788	0.9676	Negative		TCGA-BH-A0HP	0	1.13333	aRest		MB-0111	aRest	5.29502		TCGA-BH-A18J-01	MutL-	-0.93975
TCGA-D8-A1JS-01	0.75629		aRest		MB-5059	Positive	Negative	-0.1926	ER+		TCGA-A2-A0EW	0.8236	-1.1999	0.325	Negative		TCGA-BH-A0AY	0	2.1275	aRest		MB-0112	aRest	5.65579		TCGA-BH-A18M-01	MutL-	-3.121
TCGA-D8-A27G-01	0.74166		aRest		MB-5404	Positive	Negative	0.0729	ER+		TCGA-A2-A0EX	-1.185	-0.6705	0.7701	Negative		TCGA-BH-A0BR	0	6.37833	aRest		MB-0117	aRest	5.61405		TCGA-C8-A12Y-01	MutL-	-2.04975
TCGA-D8-A1XS-01	0.72562		aRest		MB-3430	Positive	Negative	0.4564	ER+		TCGA-A2-A0SU	0.1114	-1.6317	1.0749	Negative		TCGA-E2-A14Q	0	3.18417	aRest		MB-0121	aRest	5.5732		TCGA-E2-A105-01	MutL-	-1.05175
TCGA-E2-A153-01	0.71572		aRest		MB-0268	Positive	Negative	0.6504	ER+		TCGA-A2-A0SV	-0.0929	1.5886	0.1122	Negative		TCGA-A8-A09M	0	2.75417	aRest		MB-0122	aRest	5.58125		TCGA-A1-A0SD-01	aRest	-2.82875
TCGA-C8-A138-01	0.70702		aRest		MB-3295	Positive	Negative	0.7696	ER+		TCGA-A2-A0SW	-2.0483	1.679	-2.7412	Negative		TCGA-BH-A0DP	0	1.30333	aRest		MB-0124	aRest	5.78957		TCGA-A1-A0SE-01	aRest	-1.8375
TCGA-BH-A42T-01	0.69311		aRest		MB-7028	Positive	Negative	0.8927	ER+		TCGA-A2-A0T3	-1.7948	-1.7351	-0.9496	Negative		TCGA-BH-A0E1	0	1.30583	aRest		MB-0125	aRest	5.57508		TCGA-A1-A0SH-01	aRest	-2.84175
TCGA-D8-A1X9-01	0.69031		aRest		MB-0429	Positive	Negative	0.9303	ER+		TCGA-A2-A0T4	-0.6244	0.5911	0.5043	Negative		TCGA-A7-A0D9	0	3.11833	aRest		MB-0126	aRest	5.55689		TCGA-A1-A0SJ-01	aRest	-1.384
TCGA-D8-A1X8-01	0.66198		aRest		MB-7279	Positive	Negative	2.3968	ER+		TCGA-A2-A0T6	0.4945	-0.194	1.4494	Negative		TCGA-A2-A0D3	0	5.1275	aRest		MB-0127	aRest	5.78275		TCGA-A1-A0SM-01	aRest	-1.761
TCGA-D8-A27K-01	0.65191		aRest		MB-7199	Positive	Negative	-4.5372	ER+		TCGA-A2-A0T7	0.0632	0.7465	0.1725	Negative		TCGA-A2-A0ES	0	5.995	aRest		MB-0128	aRest	5.65732		TCGA-A2-A04N-01	aRest	-2.503
TCGA-LL-A5YM-01	0.65157		aRest		MB-5617	Positive	Negative	-4.0643	ER+		TCGA-A2-A0YC	0.0225	0.1092	0.741	Negative		TCGA-BH-A18H	0	1.785	aRest		MB-0133	aRest	5.6159		TCGA-A2-A04R-01	aRest	0.22375
TCGA-E2-A14O-01	0.64571		aRest		MB-0134	Positive	Negative	-3.392	ER+		TCGA-A2-A0YD	0.3149	-0.8049	-0.5632	Negative		TCGA-A8-A085	0	3.0775	aRest		MB-0136	aRest	5.60419		TCGA-A2-A04Y-01	aRest	-0.8015
TCGA-E2-A109-01	0.64291		aRest		MB-0528	Positive	Negative	-3.2935	ER+		TCGA-A2-A0YF	0.4265	-1.4427	0.9684	Negative		TCGA-A2-A0YH	0	1.80417	aRest		MB-0138	aRest	5.73745		TCGA-A2-A0CP-01	aRest	-3.9005
TCGA-A8-A082-01	0.64122		aRest		MB-5590	Positive	Negative	-3.2162	ER+		TCGA-A2-A0YH	0.0456	2.7145	-0.0402	Negative		TCGA-AR-A1AU	0	7.85167	aRest		MB-0139	aRest	5.5036		TCGA-A2-A0CQ-01	aRest	-1.1405
TCGA-E2-A107-01	0.62031		aRest		MB-5064	Positive	Negative	-3.0668	ER+		TCGA-A2-A0YI	0.4827	-0.5989	0.1306	Negative		TCGA-A2-A0T7	0	1.7275	aRest		MB-0142	aRest	5.62207		TCGA-A2-A0CS-01	aRest	-2.321
TCGA-EW-A1J1-01	0.60941		aRest		MB-6327	Positive	Negative	-3.0382	ER+		TCGA-A2-A0YL	-0.7012	0.498	-1.1941	Negative		TCGA-A8-A06P	0	1.08417	aRest		MB-0144	aRest	5.69255		TCGA-A2-A0CT-01	aRest	-1.76925
TCGA-D8-A1Y1-01	0.59098		aRest		MB-0108	Positive	Negative	-2.9311	ER+		TCGA-A7-A0CD	1.3963	-1.3267	1.4812	Negative		TCGA-BH-A0HX	0	2.26917	aRest		MB-0145	aRest	5.39684		TCGA-A2-A0CU-01	aRest	-1.951
TCGA-D8-A27T-01	0.5743		aRest		MB-0209	Positive	Negative	-2.8797	ER+		TCGA-A7-A0CG	-0.0179	-1.6129	0.2625	Negative		TCGA-C8-A12X	0	1.05417	aRest		MB-0154	aRest	5.62496		TCGA-A2-A0CV-01	aRest	-4.763
TCGA-D8-A27W-01	0.57324		aRest		MB-7102	Positive	Negative	-2.7715	ER+		TCGA-A7-A0CH	0.8997	-0.0632	1.2444	Negative		TCGA-A2-A0EU	0	2.855	aRest		MB-0155	aRest	5.42329		TCGA-A2-A0CZ-01	aRest	-3.10575
TCGA-E2-A156-01	0.53931		aRest		MB-0064	Positive	Negative	-2.6483	ER+		TCGA-A7-A0CJ	-0.7424	-1.4857	-1.4499	Negative		TCGA-E2-A1BD	0	3.10167	aRest		MB-0162	aRest	5.43455		TCGA-A2-A0D3-01	aRest	-4.5485
TCGA-E2-A15D-01	0.52615		aRest		MB-2686	Positive	Negative	-2.4236	ER+		TCGA-A7-A0D9	-0.0282	1.4967	-1.0041	Negative		TCGA-E2-A10F	0	2.40333	aRest		MB-0166	aRest	5.46273		TCGA-A2-A0EM-01	aRest	-2.76375
TCGA-A7-A3IZ-01	0.5234		aRest		MB-4839	Positive	Negative	-2.3903	ER+		TCGA-A7-A0DB	0.0305	0.6037	0.4803	Negative		TCGA-A7-A13E	1	1.5225	aRest		MB-0168	aRest	5.48132		TCGA-A2-A0EN-01	aRest	-3.074
TCGA-D8-A1JH-01	0.51812		aRest		MB-4651	Positive	Negative	-2.2728	ER+		TCGA-A7-A13F	-0.4143	3.4764	1.2175	Negative		TCGA-A8-A09K	0	2.49667	aRest		MB-0170	aRest	5.38536		TCGA-A2-A0EO-01	aRest	-2.115
TCGA-LL-A50Y-01	0.51211		aRest		MB-0056	Positive	Negative	-2.2483	ER+		TCGA-A8-A06N	0.1654	0.3372	1.0584	Negative		TCGA-A2-A0EM	0	8.47	aRest		MB-0171	aRest	5.5135		TCGA-A2-A0ER-01	aRest	-1.15325
TCGA-D8-A140-01	0.51087		aRest		MB-0476	Positive	Negative	-2.2367	ER+		TCGA-A8-A06O	1.0782	-0.8269	0.5692	Negative		TCGA-AR-A1AV	0	5.10333	aRest		MB-0172	aRest	5.45589		TCGA-A2-A0ES-01	aRest	-3.58075
TCGA-EW-A1PE-01	0.50982		aRest		MB-0285	Positive	Negative	-2.1571	ER+		TCGA-A8-A06P	0.0831	-0.6311	-0.0398	Negative		TCGA-A2-A0YD	0	2.105	aRest		MB-0175	aRest	5.57643		TCGA-A2-A0ET-01	aRest	-2.7095
TCGA-E9-A1NI-01	0.49547		aRest		MB-4000	Positive	Negative	-2.1298	ER+		TCGA-A8-A06Q	0.8137	-0.8698	-0.1012	Negative		TCGA-D8-A145	0	1.1225	aRest		MB-0177	aRest	5.58256		TCGA-A2-A0EU-01	aRest	-1.9495
TCGA-A7-A26E-01	0.49505		aRest		MB-0325	Positive	Negative	-2.0813	ER+		TCGA-A8-A06T	1.7001	0.0523	1.4377	Negative		TCGA-BH-A0H9	0	3.41417	aRest		MB-0180	aRest	5.31744		TCGA-A2-A0EV-01	aRest	-2.422
TCGA-LL-A5YN-01	0.48465		aRest		MB-0184	Positive	Negative	-2.0684	ER+		TCGA-A8-A06Y	0.01	-0.6504	0.9358	Negative		TCGA-BH-A0W5	0	3.52583	aRest		MB-0181	aRest	5.53501		TCGA-A2-A0EW-01	aRest	-3.347
TCGA-GM-A2D9-01	0.48228		aRest		MB-7147	Positive	Negative	-2.0407	ER+		TCGA-A8-A06Z	-0.0051	0.6395	0.6799	Negative		TCGA-BH-A0DG	0	5.5875	aRest		MB-0184	aRest	5.82005		TCGA-A2-A0EX-01	aRest	-3.39125
TCGA-BH-A0HK-01	0.47322		aRest		MB-6184	Positive	Negative	-1.9763	ER+		TCGA-A8-A079	-0.2879	-0.4968	-0.2339	Negative		TCGA-BH-A0AU	0	5.24	aRest		MB-0189	aRest	5.65627		TCGA-A2-A0EY-01	aRest	-1.215
TCGA-D8-A1JU-01	0.45522		aRest		MB-4694	Positive	Negative	-1.9151	ER+		TCGA-A8-A07E	0.5	-1.1896	-1.1774	Negative		TCGA-BH-A0C3	1	7.32	aRest		MB-0192	aRest	5.7196		TCGA-A2-A0SV-01	aRest	-1.902
TCGA-D8-A1X7-01	0.43763		aRest		MB-0068	Positive	Negative	-1.9025	ER+		TCGA-A8-A07F	-0.3416	2.3629	-0.2602	Negative		TCGA-B6-A0RI	1	3.01167	aRest		MB-0194	aRest	5.39412		TCGA-A2-A0SY-01	aRest	-2.203
TCGA-BH-A18L-01	0.42108		aRest		MB-0393	Positive	Negative	-1.8926	ER+		TCGA-A8-A07G	-0.6296	0.4523	1.1657	Negative		TCGA-A2-A0YI	0	4.12	aRest		MB-0199	aRest	5.65268		TCGA-A2-A0T4-01	aRest	-0.53625
TCGA-D8-A1XM-01	0.41498		aRest		MB-5534	Positive	Negative	-1.8728	ER+		TCGA-A8-A07J	-1.2453	1.2916	1.3269	Negative		TCGA-D8-A146	0	1.76	aRest		MB-0204	aRest	5.37708		TCGA-A2-A0T6-01	aRest	-4.28
TCGA-E9-A1N4-01	0.41204		aRest		MB-5641	Positive	Negative	-1.8702	ER+		TCGA-A8-A07L	1.0452	0.025	0.417	Negative		TCGA-A8-A07E	0	1.66417	aRest		MB-0205	aRest	5.66543		TCGA-A2-A0T7-01	aRest	-2.04575
TCGA-E2-A15L-01	0.41052		aRest		MB-3842	Positive	Negative	-1.8548	ER+		TCGA-A8-A07W	0.741	-0.49	0.0673	Negative		TCGA-BH-A18I	0	2.9925	aRest		MB-0207	aRest	5.48059		TCGA-A2-A0YC-01	aRest	-2.40125
TCGA-D8-A1JD-01	0.39919		aRest		MB-0550	Positive	Negative	-1.8374	ER+		TCGA-A8-A07Z	0.1419	-0.3499	0.0446	Negative		TCGA-E2-A154	0	1.61833	aRest		MB-0211	aRest	5.92669		TCGA-A2-A0YD-01	aRest	-2.415
TCGA-BH-A0E7-01	0.37886		aRest		MB-6254	Positive	Negative	-1.7768	ER+		TCGA-A8-A082	1.2817	-0.6499	-0.9144	Negative		TCGA-E2-A15G	0	1.51667	aRest		MB-0222	aRest	5.58652		TCGA-A2-A0YF-01	aRest	-0.97025
TCGA-E2-A14S-01	0.37024		aRest		MB-0192	Positive	Negative	-1.769	ER+		TCGA-A8-A083	1.0654	1.0345	1.2402	Negative		TCGA-BH-A0BC	0	2.66667	aRest		MB-0223	aRest	5.91059		TCGA-A2-A0YG-01	aRest	-1.11275
TCGA-D8-A1JP-01	0.36575		aRest		MB-0474	Positive	Negative	-1.7488	ER+		TCGA-A8-A084	1.1476	-0.71	-0.9661	Negative		TCGA-B6-A0X4	1	1.96	aRest		MB-0224	aRest	5.5466		TCGA-A2-A0YH-01	aRest	-1.384
TCGA-AR-A24O-01	0.35795		aRest		MB-0083	Positive	Negative	-1.726	ER+		TCGA-A8-A085	0.028	0.1321	0.2634	Negative		TCGA-BH-A0E2	0	1.19083	aRest		MB-0226	aRest	5.36379		TCGA-A2-A0YI-01	aRest	-3.01725
TCGA-D8-A1JC-01	0.33285		aRest		MB-5338	Positive	Negative	-1.7051	ER+		TCGA-A8-A086	-0.4977	-0.1111	-0.9085	Negative		TCGA-E2-A14T	0	6.32667	aRest		MB-0227	aRest	5.58956		TCGA-A2-A0YL-01	aRest	-2.26825
TCGA-E2-A1BD-01	0.31611		aRest		MB-0384	Positive	Negative	-1.7028	ER+		TCGA-A8-A08A	0.4545	-0.3763	0.2653	Negative		TCGA-AR-A1AN	0	7.99417	aRest		MB-0228	aRest	5.58463		TCGA-A7-A0CD-01	aRest	-1.879
TCGA-B6-A0RP-01	0.31446		aRest		MB-0173	Positive	Negative	-1.6846	ER+		TCGA-A8-A08I	1.0393	-0.6468	-2.0042	Negative		TCGA-BH-A0W4	0	2.0775	aRest		MB-0229	aRest	5.55118		TCGA-A7-A0CH-01	aRest	-2.36125
TCGA-D8-A1XY-01	0.31407		aRest		MB-5273	Positive	Negative	-1.6841	ER+		TCGA-A8-A08O	0.3226	-0.2164	1.3146	Negative		TCGA-AR-A1AP	0	7.81833	aRest		MB-0231	aRest	5.37393		TCGA-A7-A0CJ-01	aRest	-3.018
TCGA-E9-A1NF-01	0.31217		aRest		MB-0637	Positive	Negative	-1.6724	ER+		TCGA-A8-A08T	-0.9749	0.2825	0.9045	Negative		TCGA-A8-A075	0	1.41833	aRest		MB-0232	aRest	5.87638		TCGA-A7-A0D9-01	aRest	-2.88125
TCGA-BH-A0B4-01	0.30488		aRest		MB-2953	Positive	Negative	-1.6646	ER+		TCGA-A8-A08Z	-0.2384	0.4317	0.2133	Negative		TCGA-BH-A0DX	0	5.9025	aRest		MB-0233	aRest	5.41041		TCGA-A7-A0DB-01	aRest	-2.61925
TCGA-MS-A51U-01	0.2982		aRest		MB-7034	Positive	Negative	-1.6574	ER+		TCGA-A8-A090	0.7164	0.3591	1.1198	Negative		TCGA-A2-A0EW	1	3.70417	aRest		MB-0235	aRest	5.34028		TCGA-A7-A13F-01	aRest	-0.34275
TCGA-E9-A1NH-01	0.29558		aRest		MB-0123	Positive	Negative	-1.6495	ER+		TCGA-A8-A091	0.9394	-0.4197	0.24	Negative		TCGA-A2-A0CV	0	8.24333	aRest		MB-0239	aRest	5.49803		TCGA-A8-A06N-01	aRest	-3.7245
TCGA-C8-A26Z-01	0.29464		aRest		MB-5188	Positive	Negative	-1.6434	ER+		TCGA-A8-A093	-1.2052	1.0507	0.45	Negative		TCGA-E2-A15O	1	3.3125	aRest		MB-0242	aRest	5.76209		TCGA-A8-A06O-01	aRest	-0.77025
TCGA-E2-A15G-01	0.27829		aRest		MB-0519	Positive	Negative	-1.6407	ER+		TCGA-A8-A095	1.2692	1.1913	-0.2252	Negative		TCGA-AR-A1AS	0	3.14833	aRest		MB-0243	aRest	6.18611		TCGA-A8-A06P-01	aRest	-3.307
TCGA-GM-A2DN-01	0.27389		aRest		MB-0222	Positive	Negative	-1.6379	ER+		TCGA-A8-A096	0.7274	-1.457	-0.0625	Negative		TCGA-A2-A0ER	0	6.195	aRest		MB-0245	aRest	5.48943		TCGA-A8-A06Q-01	aRest	-1.72875
TCGA-EW-A1PD-01	0.26682		aRest		MB-0599	Positive	Negative	-1.6257	ER+		TCGA-A8-A09A	-2.618	-0.1461	2.2643	Negative		TCGA-C8-A12U	0	1.05417	aRest		MB-0247	aRest	5.50464		TCGA-A8-A06T-01	aRest	-2.178
TCGA-D8-A27R-01	0.26471		aRest		MB-0107	Positive	Negative	-1.6129	ER+		TCGA-A8-A09B	0.0111	0.5298	0.1099	Negative		TCGA-BH-A0BD	0	1.51667	aRest		MB-0248	aRest	5.44914		TCGA-A8-A06Y-01	aRest	-2.98225
TCGA-A8-A09Z-01	0.25004		aRest		MB-0253	Positive	Negative	-1.6054	ER+		TCGA-A8-A09C	-0.0653	0.9221	-0.8375	Negative		TCGA-D8-A141	0	1.71417	aRest		MB-0253	aRest	5.63825		TCGA-A8-A06Z-01	aRest	-1.223
TCGA-D8-A1Y3-01	0.24986		aRest		MB-0545	Positive	Negative	-1.5762	ER+		TCGA-A8-A09D	-2.1052	-1.3235	-0.739	Negative		TCGA-E2-A15S	0	1.17167	aRest		MB-0260	aRest	5.55041		TCGA-A8-A079-01	aRest	-0.04225
TCGA-BH-A28Q-01	0.24934		aRest		MB-4872	Positive	Negative	-1.5746	ER+		TCGA-A8-A09M	-0.2553	0.2221	0.4548	Negative		TCGA-E2-A108	0	2.29167	aRest		MB-0263	aRest	5.50215		TCGA-A8-A07E-01	aRest	-0.86775
TCGA-D8-A27L-01	0.2477		aRest		MB-5576	Positive	Negative	-1.5658	ER+		TCGA-A8-A09Q	2.1523	1.529	-1.277	Negative		TCGA-A8-A07L	0	2.66917	aRest		MB-0264	aRest	5.46586		TCGA-A8-A07F-01	aRest	-1.962
TCGA-AR-A2LK-01	0.24615		aRest		MB-5311	Positive	Negative	-1.5568	ER+		TCGA-A8-A09R	1.2141	-1.0526	1.8396	Negative		TCGA-E2-A15R	0	4.74167	aRest		MB-0273	aRest	5.57295		TCGA-A8-A07G-01	aRest	-3.1385
TCGA-D8-A1JB-01	0.24407		aRest		MB-2947	Positive	Negative	-1.5528	ER+		TCGA-A8-A09T	0.7707	-0.6092	0.5329	Negative		TCGA-AR-A1AO	0	7.1675	aRest		MB-0275	aRest	5.42323		TCGA-A8-A07J-01	aRest	-3.31075
TCGA-C8-A1HE-01	0.24374		aRest		MB-0101	Positive	Negative	-1.5466	ER+		TCGA-A8-A0A1	0.5577	0.7277	0.1947	Negative		TCGA-C8-A12O	0	1.05417	aRest		MB-0279	aRest	5.42393		TCGA-A8-A07L-01	aRest	-0.99825
TCGA-A2-A4S2-01	0.24101		aRest		MB-0060	Positive	Negative	-1.5241	ER+		TCGA-A8-A0A2	0.5812	1.4027	0.4922	Negative		TCGA-A8-A084	0	1.25417	aRest		MB-0280	aRest	5.66781		TCGA-A8-A07P-01	aRest	-2.798
TCGA-A2-A25E-01	0.23856		aRest		MB-6192	Positive	Negative	-1.4974	ER+		TCGA-A8-A0A4	-1.1538	-0.2003	0.412	Negative		TCGA-AR-A1AJ	0	8.41	aRest		MB-0282	aRest	5.66401		TCGA-A8-A07W-01	aRest	-1.52325
TCGA-E2-A1B4-01	0.23544		aRest		MB-0585	Positive	Negative	-1.4911	ER+		TCGA-A8-A0A9	-1.0344	-0.263	1.0955	Negative		TCGA-E2-A156	0	1.9875	aRest		MB-0288	aRest	5.9555		TCGA-A8-A07Z-01	aRest	-0.951
TCGA-BH-A0DH-01	0.23347		aRest		MB-5613	Positive	Negative	-1.4906	ER+		TCGA-A8-A0AB	0.867	0.9409	1.449	Negative		TCGA-C8-A12W	0	1.05417	aRest		MB-0290	aRest	5.38928		TCGA-A8-A082-01	aRest	-0.885
TCGA-E2-A15R-01	0.23267		aRest		MB-5175	Positive	Negative	-1.4887	ER+		TCGA-A8-A0AD	0.5125	0.0492	0.9795	Negative		TCGA-A1-A0SD	0	1.19667	aRest		MB-0295	aRest	5.56095		TCGA-A8-A083-01	aRest	-3.8055
TCGA-A8-A09M-01	0.23101		aRest		MB-5393	Positive	Negative	-1.4822	ER+		TCGA-AN-A03X	-0.1428	-0.3906	0.1895	Negative		TCGA-BH-A0B5	0	5.8475	aRest		MB-0301	aRest	5.71662		TCGA-A8-A084-01	aRest	-1.1295
TCGA-D8-A1XV-01	0.22276		aRest		MB-0014	Positive	Negative	-1.4638	ER+		TCGA-AN-A03Y	-0.8588	2.4655	-0.3897	Negative		TCGA-A8-A095	0	3.49583	aRest		MB-0302	aRest	5.59284		TCGA-A8-A085-01	aRest	-1.129
TCGA-C8-A274-01	0.2224		aRest		MB-7003	Positive	Negative	-1.4562	ER+		TCGA-AN-A049	-0.7357	0.8169	0.8909	Negative		TCGA-A8-A082	0	1.50333	aRest		MB-0305	aRest	5.64552		TCGA-A8-A086-01	aRest	-1.834
TCGA-A2-A3KC-01	0.21718		aRest		MB-7104	Positive	Negative	-1.4537	ER+		TCGA-AN-A04A	-0.3254	-0.2088	-1.4593	Negative		TCGA-BH-A0H5	0	4.435	aRest		MB-0308	aRest	5.52035		TCGA-A8-A08A-01	aRest	-2.18075
TCGA-D8-A1XZ-01	0.21133		aRest		MB-3181	Positive	Negative	-1.4365	ER+		TCGA-AN-A0AM	1.0536	-0.5693	-1.7041	Negative		TCGA-BH-A18F	0	2.74	aRest		MB-0309	aRest	5.67584		TCGA-A8-A08G-01	aRest	-1.33225
TCGA-BH-A0C3-01	0.20074		aRest		MB-0412	Positive	Negative	-1.4338	ER+		TCGA-AN-A0AS	-0.4621	-0.7288	-0.0751	Negative		TCGA-D8-A13Y	0	4.73083	aRest		MB-0310	aRest	5.78006		TCGA-A8-A08I-01	aRest	-1.2885
TCGA-E9-A3Q9-01	0.19853		aRest		MB-4154	Positive	Negative	-1.4227	ER+		TCGA-AN-A0FF	0.9555	-0.959	-0.9206	Negative		TCGA-B6-A0X5	1	3.67667	aRest		MB-0315	aRest	5.62534		TCGA-A8-A08O-01	aRest	-1.659
TCGA-AC-A5XS-01	0.18787		aRest		MB-3341	Positive	Negative	-1.4178	ER+		TCGA-AN-A0FK	-0.0929	-1.9121	-0.7148	Negative		TCGA-BH-A0E7	0	3.73167	aRest		MB-0317	aRest	5.73052		TCGA-A8-A08T-01	aRest	-2.21225
TCGA-D8-A1XU-01	0.18757		aRest		MB-5373	Positive	Negative	-1.4097	ER+		TCGA-AN-A0FN	-0.2181	-1.3751	-0.7636	Negative		TCGA-A2-A0ET	0	2.91833	aRest		MB-0320	aRest	5.29744		TCGA-A8-A08Z-01	aRest	-2.25825
TCGA-A2-A0YD-01	0.17053		aRest		MB-5101	Positive	Negative	-1.4068	ER+		TCGA-AN-A0FS	0.3972	-0.9388	0.0903	Negative		TCGA-AR-A0TY	1	1.48917	aRest		MB-0322	aRest	5.52372		TCGA-A8-A090-01	aRest	-1.167
TCGA-E2-A15P-01	0.17004		aRest		MB-2764	Positive	Negative	-1.4053	ER+		TCGA-AN-A0FW	-0.3273	-2.3335	-1.5023	Negative		TCGA-BH-A0W7	0	3.73167	aRest		MB-0339	aRest	5.61177		TCGA-A8-A091-01	aRest	-2.40225
TCGA-E9-A1NG-01	0.16345		aRest		MB-0437	Positive	Negative	-1.3939	ER+		TCGA-AN-A0FY	-0.2314	-0.4417	-0.7302	Negative		TCGA-E2-A15F	0	1.80167	aRest		MB-0342	aRest	5.26867		TCGA-A8-A093-01	aRest	-2.24075
TCGA-BH-A1EU-01	0.16281		aRest		MB-0000	Positive	Negative	-1.3888	ER+		TCGA-AN-A0XL	-0.1447	0.9275	0.8049	Negative		TCGA-AR-A0U2	1	4.405	aRest		MB-0344	aRest	5.38439		TCGA-A8-A095-01	aRest	-1.0975
TCGA-E2-A10E-01	0.16244		aRest		MB-7111	Positive	Negative	-1.3761	ER+		TCGA-AN-A0XN	-0.7141	1.0515	-1.3697	Negative		TCGA-A8-A09Q	0	2.08333	aRest		MB-0345	aRest	5.33404		TCGA-A8-A096-01	aRest	-1.926
TCGA-E2-A15S-01	0.15535		aRest		MB-0380	Positive	Negative	-1.3734	ER+		TCGA-AN-A0XO	-1.1604	0.1558	0.9634	Negative		TCGA-BH-A0W3	0	1.99333	aRest		MB-0348	aRest	5.75988		TCGA-A8-A097-01	aRest	-1.565
TCGA-D8-A27E-01	0.14853		aRest		MB-3013	Positive	Negative	-1.3717	ER+		TCGA-AN-A0XP	1.3093	-0.7225	0.3032	Negative		TCGA-B6-A0IJ	0	10	aRest		MB-0353	aRest	5.5665		TCGA-A8-A099-01	aRest	-2.9205
TCGA-AR-A24T-01	0.14584		aRest		MB-4767	Positive	Negative	-1.3715	ER+		TCGA-AN-A0XR	1.0349	0.5159	-1.0672	Negative		TCGA-B6-A0RV	0	10	aRest		MB-0359	aRest	5.84239		TCGA-A8-A09B-01	aRest	-2.23825
TCGA-A7-A4SA-01	0.13917		aRest		MB-5497	Positive	Negative	-1.3656	ER+		TCGA-AN-A0XS	0.201	-1.7961	0.2657	Negative		TCGA-B6-A0IO	0	10	aRest		MB-0364	aRest	5.42176		TCGA-A8-A09C-01	aRest	-1.58725
TCGA-E2-A10B-01	0.13802		aRest		MB-2927	Positive	Negative	-1.3539	ER+		TCGA-AN-A0XT	-1.7889	-1.6644	-0.2199	Negative		TCGA-A2-A04N	0	10	aRest		MB-0377	aRest	5.63497		TCGA-A8-A09I-01	aRest	-0.4445
TCGA-AC-A23E-01	0.13782		aRest		MB-2795	Positive	Negative	-1.3486	ER+		TCGA-AN-A0XV	-0.8169	-0.5505	-0.5102	Negative		TCGA-B6-A2IU	0	10	aRest		MB-0379	aRest	5.4958		TCGA-A8-A09M-01	aRest	-1.329
TCGA-A8-A085-01	0.13547		aRest		MB-7216	Positive	Negative	-1.341	ER+		TCGA-AN-A0XW	-0.4477	0.5983	-0.7859	Negative		TCGA-AR-A2LE	0	10	aRest		MB-0382	aRest	5.56038		TCGA-A8-A09N-01	aRest	-0.90175
TCGA-A7-A425-01	0.13519		aRest		MB-0439	Positive	Negative	-1.3402	ER+		TCGA-AO-A03O	-0.299	0.7618	0.0984	Negative		TCGA-AR-A0U3	0	10	aRest		MB-0386	aRest	5.7222		TCGA-A8-A09Q-01	aRest	-0.891
TCGA-E2-A14W-01	0.13111		aRest		MB-0181	Positive	Negative	-1.3303	ER+		TCGA-AO-A03V	-0.2677	0.7922	-0.7615	Negative		TCGA-B6-A0WT	0	10	aRest		MB-0388	aRest	5.77323		TCGA-A8-A09R-01	aRest	-2.34075
TCGA-D8-A1JJ-01	0.12657		aRest		MB-0882	Positive	Negative	-1.3283	ER+		TCGA-AO-A0J3	-0.6314	1.482	-0.7972	Negative		TCGA-A2-A04R	0	10	aRest		MB-0397	aRest	5.47301		TCGA-A8-A09T-01	aRest	-1.7835
TCGA-E9-A1N5-01	0.12425		aRest		MB-5521	Positive	Negative	-1.3266	ER+		TCGA-AO-A0J7	1.4559	-2.4786	0.617	Negative		TCGA-AR-A24M	0	10	aRest		MB-0402	aRest	5.52508		TCGA-A8-A0A1-01	aRest	-2.14
TCGA-BH-A0E9-01	0.12178		aRest		MB-3506	Positive	Negative	-1.3126	ER+		TCGA-AO-A0J8	0.7465	-0.2357	1.1628	Negative		TCGA-A8-A07B	0	3.58083	ERBB2hi		MB-0410	aRest	5.65987		TCGA-A8-A0A2-01	aRest	-2.3785
TCGA-C8-A27A-01	0.11621		aRest		MB-4870	Positive	Negative	-1.3105	ER+		TCGA-AO-A0J9	-1.2401	-1.9542	-0.1634	Negative		TCGA-A2-A0SU	0	4.55	ERBB2hi		MB-0411	aRest	5.52399		TCGA-A8-A0A4-01	aRest	-1.55525
TCGA-E2-A15O-01	0.10767		aRest		MB-5317	Positive	Negative	-1.3075	ER+		TCGA-AO-A0JA	-1.3801	-1.0826	0.1444	Negative		TCGA-BH-A0C7	0	7.575	ERBB2hi		MB-0422	aRest	5.57085		TCGA-A8-A0A9-01	aRest	-1.56025
TCGA-E2-A15C-01	0.10119		aRest		MB-3754	Positive	Negative	-1.2884	ER+		TCGA-AO-A0JC	0.0823	0.5705	-2.438	Negative		TCGA-A8-A08G	0	1.66167	ERBB2hi		MB-0425	aRest	5.58047		TCGA-A8-A0AB-01	aRest	-1.893
TCGA-E2-A14T-01	0.092751		aRest		MB-0606	Positive	Negative	-1.2873	ER+		TCGA-AO-A0JD	-0.5833	2.7571	-0.755	Negative		TCGA-BH-A0BZ	0	6.17333	ERBB2hi		MB-0426	aRest	5.57026		TCGA-A8-A0AD-01	aRest	-2.793
TCGA-A2-A4S0-01	0.086395		aRest		MB-2970	Positive	Negative	-1.2807	ER+		TCGA-AO-A0JF	0.7432	-1.1816	-0.0611	Negative		TCGA-C8-A130	0	1.01333	ERBB2hi		MB-0431	aRest	5.48141		TCGA-AN-A03X-01	aRest	-2.56225
TCGA-D8-A1XA-01	0.086236		aRest		MB-7189	Positive	Negative	-1.2706	ER+		TCGA-AO-A0JG	-0.2758	-0.2836	-0.2352	Negative		TCGA-AR-A1AH	1	3.11	ERBB2hi		MB-0442	aRest	5.59508		TCGA-AN-A03Y-01	aRest	-1.70475
TCGA-D8-A1XB-01	0.084795		aRest		MB-5345	Positive	Negative	-1.2662	ER+		TCGA-AO-A0JI	2.5351	-0.2675	0.2352	Negative		TCGA-A2-A0EX	0	2.05833	ERBB2hi		MB-0443	aRest	5.66443		TCGA-AN-A041-01	aRest	-1.5815
TCGA-D8-A1XO-01	0.08088		aRest		MB-3165	Positive	Negative	-1.2595	ER+		TCGA-AO-A0JJ	0.5533	-1.1816	-0.55	Negative		TCGA-E2-A10C	0	3.34	ERBB2hi		MB-0444	aRest	5.95385		TCGA-AN-A049-01	aRest	-1.5635
TCGA-A2-A0YI-01	0.07978		aRest		MB-0410	Positive	Negative	-1.2584	ER+		TCGA-AO-A125	-0.6472	0.7577	1.5292	Negative		TCGA-A8-A0A9	0	2.25	ERBB2hi		MB-0449	aRest	5.66242		TCGA-AN-A04A-01	aRest	-2.0085
TCGA-E2-A154-01	0.075033		aRest		MB-0638	Positive	Negative	-1.2414	ER+		TCGA-AO-A126	-1.7401	-0.5738	1.1068	Negative		TCGA-A2-A0T5	0	1.45333	ERBB2hi		MB-0451	aRest	5.88765		TCGA-AN-A0AJ-01	aRest	-1.194
TCGA-A8-A08Z-01	0.072756		aRest		MB-4213	Positive	Negative	-1.2355	ER+		TCGA-AO-A12A	-0.4154	-0.293	0.3492	Negative		TCGA-A8-A08T	1	7	ERBB2hi		MB-0454	aRest	5.58884		TCGA-AN-A0AM-01	aRest	-1.37225
TCGA-A2-A3KD-01	0.06612		aRest		MB-0039	Positive	Negative	-1.2288	ER+		TCGA-AO-A12B	1.4298	-1.0853	-0.6882	Negative		TCGA-A2-A0EO	0	6.685	ERBB2hi		MB-0458	aRest	5.72149		TCGA-AN-A0AS-01	aRest	-2.09775
TCGA-E9-A1NA-01	0.06341		aRest		MB-0215	Positive	Negative	-1.2117	ER+		TCGA-AO-A12E	0.2998	1.3328	0.3241	Negative		TCGA-BH-A0HU	0	1.07333	ERBB2hi		MB-0460	aRest	5.6821		TCGA-AN-A0FD-01	aRest	-1.2075
TCGA-BH-A0W4-01	0.058434		aRest		MB-5267	Positive	Negative	-1.2096	ER+		TCGA-AO-A12G	-1.4377	-1.6854	1.5482	Negative		TCGA-BH-A0AZ	0	5.25333	ERBB2hi		MB-0463	aRest	5.57586		TCGA-AN-A0FF-01	aRest	-1.10975
TCGA-D8-A3Z5-01	0.036421		aRest		MB-0367	Positive	Negative	-1.2095	ER+		TCGA-AO-A12H	1.1693	1.0605	-0.0826	Negative		TCGA-BH-A0BM	0	5.13583	ERBB2hi		MB-0478	aRest	5.52791		TCGA-AN-A0FN-01	aRest	-2.31625
TCGA-EW-A2FV-01	0.023632		aRest		MB-0460	Positive	Negative	-1.2091	ER+		TCGA-AR-A0TR	0.3178	1.3964	0.4874	Negative		TCGA-A2-A04Y	0	3.00833	ERBB2hi		MB-0480	aRest	5.32471		TCGA-AN-A0FS-01	aRest	-3.02375
TCGA-A8-A0A4-01	0.020567		aRest		MB-3016	Positive	Negative	-1.2085	ER+		TCGA-AR-A0TT	0.4023	0.3484	-1.0634	Negative		TCGA-BH-A0C1	1	3.07417	ERBB2hi		MB-0486	aRest	5.65236		TCGA-AN-A0FT-01	aRest	-2.03925
TCGA-E9-A22H-01	0.01373		aRest		MB-0411	Positive	Negative	-1.2026	ER+		TCGA-AR-A0TV	1.321	-1.4413	-1.4657	Negative		TCGA-BH-A0B4	0	3.26083	ERBB2hi		MB-0487	aRest	5.11085		TCGA-AN-A0FY-01	aRest	-1.15525
TCGA-OL-A66J-01	0.0064111		aRest		MB-0349	Positive	Negative	-1.1996	ER+		TCGA-AR-A0TY	1.6561	0.2373	-0.6139	Negative		TCGA-A8-A07G	0	1.58	ERBB2hi		MB-0490	aRest	5.49478		TCGA-AN-A0FZ-01	aRest	-3.021
TCGA-D8-A1J8-01	0.0051047		aRest		MB-2617	Positive	Negative	-1.1958	ER+		TCGA-AR-A0TZ	-1.3319	2.2622	1.1993	Negative		TCGA-A1-A0SJ	0	1.13917	ERBB2hi		MB-0496	aRest	5.53493		TCGA-AN-A0XL-01	aRest	-1.84075
TCGA-EW-A1P0-01	0.0047516		aRest		MB-4860	Positive	Negative	-1.1877	ER+		TCGA-AR-A0U2	2.1145	-0.9352	-0.5081	Negative		TCGA-A2-A0T4	0	1.70833	ERBB2hi		MB-0497	aRest	5.6537		TCGA-AN-A0XN-01	aRest	-2.333
TCGA-A2-A0EX-01	0.0013613		aRest		MB-0636	Positive	Negative	-1.1848	ER+		TCGA-AR-A0U3	0.359	3.1203	-0.2559	Negative		TCGA-BH-A0BJ	0	1.80667	ERBB2hi		MB-0501	aRest	5.6289		TCGA-AN-A0XO-01	aRest	-2.30875
TCGA-E2-A56Z-01	-0.0011371		aRest		MB-0175	Positive	Negative	-1.1829	ER+		TCGA-AR-A1AK	0.3571	-1.8202	-0.1592	Negative		TCGA-BH-A0EI	0	5.2725	ERBB2hi		MB-0503	aRest	5.92917		TCGA-AN-A0XP-01	aRest	-2.63825
TCGA-E2-A14Q-01	-0.0093284		aRest		MB-0442	Positive	Negative	-1.1781	ER+		TCGA-AR-A1AL	-1.3162	-0.71	-1.2315	Negative		TCGA-E2-A14O	0	3.72083	ERBB2hi		MB-0504	aRest	5.65576		TCGA-AN-A0XR-01	aRest	-0.86125
TCGA-E9-A227-01	-0.010008		aRest		MB-7043	Positive	Negative	-1.1781	ER+		TCGA-AR-A1AN	0.7311	-0.0776	-0.0202	Negative		TCGA-E2-A15D	0	1.44	ERBB2hi		MB-0505	aRest	5.61875		TCGA-AN-A0XV-01	aRest	-2.1535
TCGA-AO-A1KO-01	-0.014183		aRest		MB-7029	Positive	Negative	-1.1754	ER+		TCGA-AR-A1AP	0.7726	0.6149	0.2824	Negative		TCGA-A7-A13F	0	2.09417	ERBB2hi		MB-0507	aRest	5.67577		TCGA-AN-A0XW-01	aRest	-1.5735
TCGA-EW-A1PG-01	-0.015154		aRest		MB-5218	Positive	Negative	-1.1752	ER+		TCGA-AR-A1AS	0.8475	1.0717	-0.2717	Negative		TCGA-A2-A0EV	0	2.65	ERBB2hi		MB-0511	aRest	5.58702		TCGA-AO-A03O-01	aRest	-0.4805
TCGA-EW-A1P5-01	-0.018499		aRest		MB-3614	Positive	Negative	-1.1735	ER+		TCGA-AR-A1AU	0.0566	-0.8887	-0.4482	Negative		TCGA-A8-A08Z	0	3.33167	ERBB2hi		MB-0513	aRest	5.61594		TCGA-AO-A03V-01	aRest	-0.5285
TCGA-E2-A1IU-01	-0.0206		aRest		MB-0374	Positive	Negative	-1.1711	ER+		TCGA-AR-A1AV	0.3086	-0.3682	-0.572	Negative		TCGA-E2-A153	0	1.93583	ERBB2hi		MB-0517	aRest	5.75668		TCGA-AO-A0J3-01	aRest	-0.7465
TCGA-C8-A12W-01	-0.02074		aRest		MB-0532	Positive	Negative	-1.1594	ER+		TCGA-AR-A1AW	0.3358	-0.5666	0.5945	Negative		TCGA-B6-A0X7	1	3.0225	ERBB2hi		MB-0519	aRest	5.7348		TCGA-AO-A0J8-01	aRest	-2.5445
TCGA-E2-A10A-01	-0.023872		aRest		MB-7079	Positive	Negative	-1.151	ER+		TCGA-B6-A0I5	-1.8958	1.073	2.014	Negative		TCGA-E2-A14W	0	2.66667	ERBB2hi		MB-0521	aRest	5.50681		TCGA-AO-A0JA-01	aRest	-2.17175
TCGA-D8-A1XG-01	-0.035616		aRest		MB-7262	Positive	Negative	-1.15	ER+		TCGA-B6-A0IA	-0.7115	0.9342	0.2135	Negative		TCGA-BH-A0H6	0	2.045	ERBB2hi		MB-0524	aRest	5.53102		TCGA-AO-A0JC-01	aRest	-1.322
TCGA-E2-A1BC-01	-0.036616		aRest		MB-0601	Positive	Negative	-1.1495	ER+		TCGA-B6-A0IB	-0.9874	1.4009	-1.0423	Negative		TCGA-BH-A0BS	0	7.15083	ERBB2hi		MB-0527	aRest	5.21193		TCGA-AO-A0JD-01	aRest	-1.3355
TCGA-B6-A2IU-01	-0.050846		aRest		MB-0644	Positive	Negative	-1.1434	ER+		TCGA-B6-A0IC	1.9569	-1.3495	0.5442	Negative		TCGA-BH-A0DO	0	4.50083	ERBB2hi		MB-0528	aRest	5.62067		TCGA-AO-A0JF-01	aRest	-3.32175
TCGA-BH-A1FL-01	-0.052403		aRest		MB-5431	Positive	Negative	-1.1391	ER+		TCGA-B6-A0IH	0.1573	0.7774	-0.3995	Negative		TCGA-E2-A14S	0	2.7625	ERBB2hi		MB-0535	aRest	5.88697		TCGA-AO-A0JG-01	aRest	-3.58225
TCGA-GM-A4E0-01	-0.052838		aRest		MB-2796	Positive	Negative	-1.135	ER+		TCGA-B6-A0IM	-0.2501	-0.5707	0.8907	Negative		TCGA-BH-A0BA	0	3.09917	ERBB2hi		MB-0537	aRest	5.40501		TCGA-AO-A0JI-01	aRest	-1.36825
TCGA-A2-A0CK-01	-0.060275		aRest		MB-2845	Positive	Negative	-1.1311	ER+		TCGA-B6-A0IO	-0.6105	1.4457	-0.2413	Negative		TCGA-A1-A0SE	0	3.61667	ERBB2hi		MB-0544	aRest	5.65898		TCGA-AO-A0JJ-01	aRest	-1.4855
TCGA-LL-A5YP-01	-0.063147		aRest		MB-5150	Positive	Negative	-1.1303	ER+		TCGA-B6-A0IP	0.0221	0.6189	0.8314	Negative		TCGA-A8-A06Y	1	2.16583	ERBB2hi		MB-0551	aRest	5.38252		TCGA-AO-A0JM-01	aRest	0.07275
TCGA-BH-A0H5-01	-0.064616		aRest		MB-6263	Positive	Negative	-1.1279	ER+		TCGA-B6-A0RG	-0.5708	0.9924	0.9956	Negative		TCGA-A2-A0YC	1	2.185	ERBB2hi		MB-0554	aRest	5.59506		TCGA-AO-A125-01	aRest	-2.22725
TCGA-A7-A0CG-01	-0.078169		aRest		MB-4145	Positive	Negative	-1.1264	ER+		TCGA-B6-A0RI	0.4662	-0.4085	-0.25	Negative		TCGA-A8-A092	0	2.57917	ERBB2hi		MB-0568	aRest	5.69491		TCGA-AO-A12A-01	aRest	-2.18325
TCGA-D8-A145-01	-0.086084		aRest		MB-4876	Positive	Negative	-1.117	ER+		TCGA-B6-A0RL	-0.4687	1.5626	1.3929	Negative		TCGA-A7-A0DB	0	2.75667	ERBB2hi		MB-0573	aRest	5.55817		TCGA-AO-A12B-01	aRest	-2.13425
TCGA-D8-A1XC-01	-0.090687		aRest		MB-5588	Positive	Negative	-1.1168	ER+		TCGA-B6-A0RM	0.6686	0.0546	-1.421	Negative		TCGA-E2-A15T	0	4.27917	ERBB2hi		MB-0575	aRest	5.68793		TCGA-AO-A12E-01	aRest	-1.05225
TCGA-BH-A0BO-01	-0.09705		aRest		MB-6284	Positive	Negative	-1.1041	ER+		TCGA-B6-A0RN	-0.6733	0.6565	0.9242	Negative		TCGA-A2-A0CT	0	6.26667	ERBB2hi		MB-0578	aRest	5.72088		TCGA-AO-A12H-01	aRest	-2.0955
TCGA-C8-A26V-01	-0.10877		aRest		MB-0573	Positive	Negative	-1.1037	ER+		TCGA-B6-A0RO	-1.4253	-0.1967	0.9978	Negative		TCGA-BH-A0DE	0	6.49333	ERBB2hi		MB-0579	aRest	5.38775		TCGA-AQ-A04H-01	aRest	-1.77425
TCGA-A2-A25D-01	-0.10895		aRest		MB-6006	Positive	Negative	-1.0939	ER+		TCGA-B6-A0RP	1.213	-0.0708	0.9676	Negative		TCGA-BH-A0BQ	1	4.67833	ERBB2hi		MB-0583	aRest	5.48035		TCGA-AQ-A04L-01	aRest	-2.571
TCGA-D8-A146-01	-0.11068		aRest		MB-3365	Positive	Negative	-1.0882	ER+		TCGA-B6-A0RQ	0.1242	-0.2052	-0.0723	Negative		TCGA-BH-A0HQ	0	3.06917	ERBB2hi		MB-0586	aRest	5.39468		TCGA-AR-A0TQ-01	aRest	-0.457
TCGA-LL-A440-01	-0.114		aRest		MB-0392	Positive	Negative	-1.0848	ER+		TCGA-B6-A0RV	0.1187	2.0727	-0.7164	Negative		TCGA-A8-A08O	1	2.08583	ERBB2hi		MB-0588	aRest	5.57523		TCGA-AR-A0TR-01	aRest	-3.807
TCGA-C8-A1HG-01	-0.12874		aRest		MB-5543	Positive	Negative	-1.0842	ER+		TCGA-B6-A0WS	-0.8654	-0.9679	-1.181	Negative		TCGA-A2-A0CQ	0	7.3775	ERBB2hi		MB-0596	aRest	5.65184		TCGA-AR-A0TT-01	aRest	-1.13575
TCGA-A2-A1FV-01	-0.12911		aRest		MB-7076	Positive	Negative	-1.0811	ER+		TCGA-B6-A0WT	-0.2916	-0.3467	-0.0776	Negative		TCGA-AR-A1AW	0	7.20583	ERBB2hi		MB-0597	aRest	5.44566		TCGA-AR-A0TV-01	aRest	-0.925
TCGA-AR-A1AO-01	-0.13515		aRest		MB-3021	Positive	Negative	-1.08	ER+		TCGA-B6-A0WV	0.7355	1.1528	-0.5891	Negative		TCGA-A2-A0YF	0	4.2025	ERBB2hi		MB-0599	aRest	5.5316		TCGA-AR-A0TY-01	aRest	-0.087
TCGA-EW-A1P3-01	-0.13529		aRest		MB-5350	Positive	Negative	-1.0734	ER+		TCGA-B6-A0WW	-2.5673	0.6395	0.879	Negative		TCGA-A2-A0T6	0	1.57417	ERBB2hi		MB-0603	aRest	5.49702		TCGA-AR-A0TZ-01	aRest	-0.8295
TCGA-AR-A1AM-01	-0.14226		aRest		MB-7228	Positive	Negative	-1.0702	ER+		TCGA-B6-A0WY	-0.8037	-1.9743	0.4767	Negative		TCGA-A8-A0AD	0	3.1675	ERBB2hi		MB-0605	aRest	5.48895		TCGA-AR-A0U2-01	aRest	-0.5215
TCGA-E2-A15I-01	-0.14365		aRest		MB-0112	Positive	Negative	-1.0673	ER+		TCGA-B6-A0WZ	-0.0444	0.8926	0.7254	Negative		TCGA-A8-A0A2	0	1.585	ERBB2hi		MB-0610	aRest	5.60497		TCGA-AR-A0U3-01	aRest	0.0335
TCGA-AR-A1AL-01	-0.14578		aRest		MB-3350	Positive	Negative	-1.0402	ER+		TCGA-B6-A0X0	-0.7949	-0.1721	0.9772	Negative		TCGA-BH-A0HI	0	1.6975	ERBB2hi		MB-0618	aRest	5.70627		TCGA-AR-A1AL-01	aRest	-2.3065
TCGA-AN-A0FS-01	-0.14666		aRest		MB-0262	Positive	Negative	-1.0097	ER+		TCGA-B6-A0X4	0.6723	-1.2358	-0.2479	Negative		TCGA-E2-A155	0	1.75167	ERBB2hi		MB-0621	aRest	5.60235		TCGA-AR-A1AN-01	aRest	-3.109
TCGA-GM-A3XN-01	-0.14764		aRest		MB-7092	Positive	Negative	-1.0061	ER+		TCGA-B6-A0X5	1.4386	-0.1049	-1.0171	Negative		TCGA-A8-A09T	0	1.585	ERBB2hi		MB-0624	aRest	5.10109		TCGA-AR-A1AP-01	aRest	-1.9045
TCGA-D8-A1Y0-01	-0.14895		aRest		MB-4033	Positive	Negative	-1.0048	ER+		TCGA-B6-A0X7	-0.2244	0.558	0.7141	Negative		TCGA-E2-A107	0	2.86667	ERBB2hi		MB-0631	aRest	5.74753		TCGA-AR-A1AS-01	aRest	-1.6655
TCGA-A7-A3J1-01	-0.15209		aRest		MB-2616	Positive	Negative	-1.0043	ER+		TCGA-BH-A0AU	0.4365	1.3153	0.3379	Negative		TCGA-BH-A0E9	0	6.81417	ERBB2hi		MB-0632	aRest	5.27988		TCGA-AR-A1AU-01	aRest	-2.2235
TCGA-LL-A5YL-01	-0.1715		aRest		MB-3479	Positive	Negative	-0.9979	ER+		TCGA-BH-A0AY	-0.285	2.0557	-1.3271	Negative		TCGA-BH-A0HW	0	4.27333	ERBB2hi		MB-0640	aRest	5.73068		TCGA-AR-A1AV-01	aRest	-1.309
TCGA-E9-A22A-01	-0.18514		aRest		MB-0444	Positive	Negative	-0.9915	ER+		TCGA-BH-A0AZ	-0.76	-0.3069	0.5763	Negative		TCGA-E2-A15C	0	1.9	ERBB2hi		MB-0641	aRest	5.48789		TCGA-AR-A1AW-01	aRest	-2.866
TCGA-A8-A09C-01	-0.19386		aRest		MB-6010	Positive	Negative	-0.9904	ER+		TCGA-BH-A0B0	-0.8988	0.2382	-1.3578	Negative		TCGA-E2-A15I	0	4.63167	ERBB2hi		MB-0642	aRest	5.52189		TCGA-AR-A1AX-01	aRest	-1.85175
TCGA-E2-A15M-01	-0.19915		aRest		MB-7138	Positive	Negative	-0.9766	ER+		TCGA-BH-A0B5	1.2395	-0.0072	0.0972	Negative		TCGA-E2-A109	0	3.87917	ERBB2hi		MB-0644	aRest	5.41272		TCGA-B6-A0IA-01	aRest	-1.467
TCGA-BH-A209-01	-0.23049		aRest		MB-5599	Positive	Negative	-0.9724	ER+		TCGA-BH-A0BA	-0.0753	0.8088	1.2146	Negative		TCGA-BH-A0DT	0	6.57833	ERBB2hi		MB-0649	aRest	5.7154		TCGA-B6-A0IB-01	aRest	-0.625
TCGA-E9-A22E-01	-0.25452		aRest		MB-7044	Positive	Negative	-0.9663	ER+		TCGA-BH-A0BC	0.6161	-0.649	-1.5758	Negative		TCGA-BH-A0H0	0	1.26167	ERBB2hi		MB-0654	aRest	5.59524		TCGA-B6-A0IC-01	aRest	-2.6695
TCGA-C8-A273-01	-0.26599		aRest		MB-5514	Positive	Negative	-0.9638	ER+		TCGA-BH-A0BD	0.9614	-0.6558	-0.5864	Negative		TCGA-A8-A06O	0	1.08417	ERBB2hi		MB-0655	aRest	5.61113		TCGA-B6-A0IH-01	aRest	-4.21
TCGA-D8-A1JN-01	-0.26619		aRest		MB-2954	Positive	Negative	-0.9584	ER+		TCGA-BH-A0BF	0.1749	0.8258	-0.769	Negative		TCGA-E2-A10E	0	2.36833	ERBB2hi		MB-0657	aRest	5.45732		TCGA-B6-A0IM-01	aRest	-0.9565
TCGA-E9-A54X-01	-0.27809		aRest		MB-0260	Positive	Negative	-0.9571	ER+		TCGA-BH-A0BJ	-0.5826	0.1486	0.7648	Negative		TCGA-B6-A0RP	1	7.63	ERBB2hi		MB-0661	aRest	5.60176		TCGA-B6-A0IO-01	aRest	-1.9485
TCGA-D8-A1XR-01	-0.29165		aRest		MB-7011	Positive	Negative	-0.9563	ER+		TCGA-BH-A0BM	-0.746	-1.0275	1.5354	Negative		TCGA-E2-A15L	0	1.71417	ERBB2hi		MB-0872	aRest	5.4541		TCGA-B6-A0IP-01	aRest	-1.46875
TCGA-BH-A1EO-01	-0.29534		aRest		MB-0620	Positive	Negative	-0.956	ER+		TCGA-BH-A0BO	0.7149	-1.6424	-0.0187	Negative		TCGA-A7-A0CD	0	3.18917	ERBB2hi		MB-0880	aRest	5.66793		TCGA-B6-A0RG-01	aRest	-1.30675
TCGA-GM-A3XG-01	-0.32898		aRest		MB-0261	Positive	Negative	-0.9546	ER+		TCGA-BH-A0BP	0.557	0.9888	-1.823	Negative		TCGA-E2-A1BC	0	1.37167	ERBB2hi		MB-0891	aRest	5.50742		TCGA-B6-A0RI-01	aRest	-1.478
TCGA-A8-A084-01	-0.33293		aRest		MB-2708	Positive	Negative	-0.9476	ER+		TCGA-BH-A0BQ	0.2403	0.8881	1.1882	Negative		TCGA-A8-A06T	0	4.41833	ERBB2hi		MB-0897	aRest	5.42058		TCGA-B6-A0RL-01	aRest	-0.77425
TCGA-A2-A25A-01	-0.33732		aRest		MB-5520	Positive	Negative	-0.9461	ER+		TCGA-BH-A0BR	-0.274	0.8285	-1.1329	Negative		TCGA-C8-A1HN	0	1.07833	ERBB2hi		MB-0904	aRest	5.84391		TCGA-B6-A0RM-01	aRest	-1.45025
TCGA-BH-A0HP-01	-0.36567		aRest		MB-3275	Positive	Negative	-0.9458	ER+		TCGA-BH-A0BS	-0.1366	1.4004	1.9052	Negative		TCGA-E2-A15P	0	1.62917	ERBB2hi		MB-2536	aRest	5.43665		TCGA-B6-A0RN-01	aRest	-4.14225
TCGA-E2-A14Z-01	-0.37502		aRest		MB-2801	Positive	Negative	-0.9401	ER+		TCGA-BH-A0BT	1.2711	-2.1597	1.0876	Negative		TCGA-B6-A0IA	0	10	ERBB2hi		MB-2564	aRest	5.56477		TCGA-B6-A0RO-01	aRest	-3.952
TCGA-C8-A130-01	-0.38242		aRest		MB-7112	Positive	Negative	-0.9381	ER+		TCGA-BH-A0BV	-0.5168	0.4071	-0.3158	Negative		TCGA-B6-A0WZ	0	10	ERBB2hi		MB-2610	aRest	5.30858		TCGA-B6-A0RP-01	aRest	-3.483
TCGA-A2-A0YK-01	-0.40708		aRest		MB-0244	Positive	Negative	-0.9375	ER+		TCGA-BH-A0BZ	-1.3217	0.3829	0.4834	Negative		TCGA-B6-A0RO	0	10	ERBB2hi		MB-2614	aRest	5.40584		TCGA-B6-A0RQ-01	aRest	-3.96175
TCGA-A2-A1FW-01	-0.40836		aRest		MB-7174	Positive	Negative	-0.9368	ER+		TCGA-BH-A0C1	-0.67	-0.301	-0.0028	Negative		TCGA-A2-A0EN	0	10	ERBB2hi		MB-2616	aRest	5.4938		TCGA-B6-A0RV-01	aRest	-1.68225
TCGA-BH-A18M-01	-0.41465		aRest		MB-2770	Positive	Negative	-0.9355	ER+		TCGA-BH-A0C3	0.4556	0.8478	-0.0283	Negative		TCGA-AQ-A04L	0	10	ERBB2hi		MB-2624	aRest	5.48412		TCGA-B6-A0WS-01	aRest	-2.401
TCGA-GM-A2DO-01	-0.41992		aRest		MB-6239	Positive	Negative	-0.9297	ER+		TCGA-BH-A0DE	0.1962	-0.5245	1.9353	Negative		TCGA-A8-A09D	0	4.16667	MutL-		MB-2669	aRest	5.6665		TCGA-B6-A0WT-01	aRest	-2.583
TCGA-E9-A1NE-01	-0.42482		aRest		MB-0641	Positive	Negative	-0.9264	ER+		TCGA-BH-A0DG	0.4361	-0.821	-0.8839	Negative		TCGA-A2-A0SW	1	1.7875	MutL-		MB-2711	aRest	5.60327		TCGA-B6-A0WV-01	aRest	-0.79875
TCGA-A2-A0T3-01	-0.43349		aRest		MB-0542	Positive	Negative	-0.9209	ER+		TCGA-BH-A0DH	-1.9814	0.4684	0.9051	Negative		TCGA-A2-A0T3	0	4.15	MutL-		MB-2712	aRest	5.63329		TCGA-B6-A0WZ-01	aRest	-1.7015
TCGA-E2-A10C-01	-0.43865		aRest		MB-6059	Positive	Negative	-0.9186	ER+		TCGA-BH-A0DI	-0.8202	-0.5832	0.2857	Negative		TCGA-A2-A0D4	0	2.1	MutL-		MB-2725	aRest	5.57288		TCGA-B6-A0X0-01	aRest	-2.32775
TCGA-B6-A0RQ-01	-0.45971		aRest		MB-5280	Positive	Negative	-0.9186	ER+		TCGA-BH-A0DK	-1.379	-0.6531	-1.5236	Negative		TCGA-E2-A1B5	0	2.69417	MutL-		MB-2744	aRest	5.56992		TCGA-B6-A0X4-01	aRest	-3.45275
TCGA-E2-A2P5-01	-0.46066		aRest		MB-0466	Positive	Negative	-0.9174	ER+		TCGA-BH-A0DO	-0.1226	-0.327	0.6955	Negative		TCGA-A2-A0CW	0	8.9875	MutL-		MB-2747	aRest	5.64285		TCGA-B6-A0X5-01	aRest	-1.05475
TCGA-A2-A04N-01	-0.46093		aRest		MB-0527	Positive	Negative	-0.9174	ER+		TCGA-BH-A0DP	-0.1432	0.1831	0.3106	Negative		TCGA-BH-A0H3	0	5.27833	MutL-/ERBB2hi		MB-2749	aRest	5.54642		TCGA-B6-A0X7-01	aRest	-2.4675
TCGA-E9-A3X8-01	-0.51151		aRest		MB-2645	Positive	Negative	-0.917	ER+		TCGA-BH-A0DQ	-0.6281	0.274	-0.4281	Negative		TCGA-B6-A0WW	1	1.22333	MutL-/ERBB2hi		MB-2750	aRest	5.5961		TCGA-BH-A0AU-01	aRest	-2.0755
TCGA-A2-A0YL-01	-0.52155		aRest		MB-5470	Positive	Negative	-0.9162	ER+		TCGA-BH-A0DS	-0.1068	0.4156	0.7421	Negative		TCGA-BH-A0DH	0	3.165	MutL-/ERBB2hi		MB-2752	aRest	5.76909		TCGA-BH-A0AY-01	aRest	-1.54775
TCGA-D8-A27I-01	-0.53228		aRest		MB-0375	Positive	Negative	-0.9152	ER+		TCGA-BH-A0DT	1.0136	-0.6544	0.8905	Negative		TCGA-A2-A04V	1	4.02417	MutL-/ERBB2hi		MB-2754	aRest	5.57071		TCGA-BH-A0AZ-01	aRest	-2.075
TCGA-BH-A0B5-01	-0.53364		aRest		MB-0126	Positive	Negative	-0.9109	ER+		TCGA-BH-A0DX	0.7979	-0.0664	-1.4221	Negative		TCGA-B6-A0WY	1	5.505	MutL-/ERBB2hi		MB-2760	aRest	5.88786		TCGA-BH-A0B0-01	aRest	-2.40625
TCGA-C8-A1HO-01	-0.5371		aRest		MB-5310	Positive	Negative	-0.9083	ER+		TCGA-BH-A0E1	-0.0844	-0.972	0.208	Negative		TCGA-B6-A0I5	0	10	MutL-/ERBB2hi		MB-2765	aRest	5.61721		TCGA-BH-A0B4-01	aRest	-1.622
TCGA-OL-A66K-01	-0.55721		aRest		MB-6204	Positive	Negative	-0.8955	ER+		TCGA-BH-A0E7	1.4665	-0.293	0.3034	Negative							MB-2770	aRest	5.52171		TCGA-BH-A0B5-01	aRest	-1.225
TCGA-AR-A2LQ-01	-0.55921		aRest		MB-4702	Positive	Negative	-0.8851	ER+		TCGA-BH-A0E9	0.7979	2.7893	1.1688	Negative							MB-2791	aRest	5.39763		TCGA-BH-A0BA-01	aRest	-2.97525
TCGA-BH-A0BC-01	-0.56253		aRest		MB-4791	Positive	Negative	-0.8835	ER+		TCGA-BH-A0EA	-0.2204	-0.3696	-0.1588	Negative							MB-2795	aRest	5.62092		TCGA-BH-A0BC-01	aRest	-1.3245
TCGA-A8-A07F-01	-0.57217		aRest		MB-5261	Positive	Negative	-0.8833	ER+		TCGA-BH-A0EI	-0.5616	0.0214	1.053	Negative							MB-2815	aRest	5.57864		TCGA-BH-A0BD-01	aRest	-0.5135
TCGA-A8-A06P-01	-0.60762		aRest		MB-3006	Positive	Negative	-0.8782	ER+		TCGA-BH-A0GY	-1.0906	0.3748	0.1807	Negative							MB-2819	aRest	5.64011		TCGA-BH-A0BF-01	aRest	-1.437
TCGA-GM-A3NY-01	-0.67424		aRest		MB-5579	Positive	Negative	-0.876	ER+		TCGA-BH-A0GZ	0.0438	1.0327	0.7696	Negative							MB-2823	aRest	5.93164		TCGA-BH-A0BJ-01	aRest	-2.49425
TCGA-GI-A2C8-01	-0.69319		aRest		MB-0002	Positive	Negative	-0.873	ER+		TCGA-BH-A0H0	1.0246	-0.1313	0.64	Negative							MB-2835	aRest	5.57052		TCGA-BH-A0BM-01	aRest	-4.81075
TCGA-E2-A15F-01	-0.70408		aRest		MB-4760	Positive	Negative	-0.8687	ER+		TCGA-BH-A0H3	-3.0059	-1.3441	1.2025	Negative							MB-2840	aRest	5.57225		TCGA-BH-A0BP-01	aRest	-2.49425
TCGA-GM-A2DK-01	-0.71716		aRest		MB-0234	Positive	Negative	-0.8668	ER+		TCGA-BH-A0H5	1.3074	-0.9043	-0.5312	Negative							MB-2843	aRest	5.58007		TCGA-BH-A0BQ-01	aRest	-2.75175
TCGA-D8-A13Y-01	-0.72618		aRest		MB-7002	Positive	Negative	-0.8646	ER+		TCGA-BH-A0H6	-0.1829	-1.3952	0.6563	Negative							MB-2845	aRest	5.59673		TCGA-BH-A0BR-01	aRest	-1.862
TCGA-AR-A2LM-01	-0.73023		aRest		MB-2765	Positive	Negative	-0.862	ER+		TCGA-BH-A0H7	-1.2651	-0.297	-0.0333	Negative							MB-2848	aRest	5.58741		TCGA-BH-A0BS-01	aRest	-2.80375
TCGA-AC-A3W6-01	-0.78288		aRest		MB-0010	Positive	Negative	-0.8595	ER+		TCGA-BH-A0H9	0.3376	0.154	0.1045	Negative							MB-2851	aRest	5.642		TCGA-BH-A0BV-01	aRest	-1.98
TCGA-AR-A2LO-01	-0.83232		aRest		MB-2642	Positive	Negative	-0.8591	ER+		TCGA-BH-A0HA	-0.8217	0.2046	0.4638	Negative							MB-2854	aRest	5.88971		TCGA-BH-A0BZ-01	aRest	-1.38725
TCGA-BH-A0H6-01	-0.87314		aRest		MB-2772	Positive	Negative	-0.8587	ER+		TCGA-BH-A0HB	-1.1902	-0.387	0.1611	Negative							MB-2863	aRest	5.6889		TCGA-BH-A0C0-01	aRest	-0.5135
TCGA-A2-A0CR-01	-0.90958		aRest		MB-5339	Positive	Negative	-0.8574	ER+		TCGA-BH-A0HI	0.6874	-0.6374	0.6335	Negative							MB-2867	aRest	5.44411		TCGA-BH-A0C1-01	aRest	-1.2435
TCGA-A7-A3J0-01	-0.92249		aRest		MB-5139	Positive	Negative	-0.8564	ER+		TCGA-BH-A0HK	-1.631	-2.42	1.5029	Negative							MB-2896	aRest	5.57292		TCGA-BH-A0C3-01	aRest	-1.30075
TCGA-EW-A1PA-01	-1.0786		aRest		MB-2966	Positive	Negative	-0.851	ER+		TCGA-BH-A0HO	0.6888	-1.3092	0.3224	Negative							MB-2900	aRest	5.40815		TCGA-BH-A0DD-01	aRest	-0.3735
TCGA-GM-A2DL-01	-1.1276		aRest		MB-4834	Positive	Negative	-0.8436	ER+		TCGA-BH-A0HP	-0.3008	1.3534	0.3953	Negative							MB-2916	aRest	5.70521		TCGA-BH-A0DE-01	aRest	-2.932
TCGA-A7-A3RF-01	-1.3434		aRest		MB-7065	Positive	Negative	-0.8393	ER+		TCGA-BH-A0HU	-0.7732	-0.2643	0.4794	Negative							MB-2919	aRest	5.55976		TCGA-BH-A0DG-01	aRest	-1.818
TCGA-EW-A1J2-01	0.35484		aRest		MB-0383	Positive	Negative	-0.8376	ER+		TCGA-BH-A0HW	0.8328	-0.3978	2.1637	Negative							MB-2931	aRest	5.54762		TCGA-BH-A0DI-01	aRest	-3.10125
TCGA-JL-A3YW-01	0.18276		aRest		MB-5471	Positive	Negative	-0.8338	ER+		TCGA-BH-A0HX	0.0845	0.0214	0.0028	Negative							MB-2933	aRest	5.50128		TCGA-BH-A0DK-01	aRest	-0.81775
TCGA-C8-A26W-01	0.14302		aRest		MB-3437	Positive	Negative	-0.8246	ER+		TCGA-BH-A0W3	2.2041	0.2082	0.444	Negative							MB-2944	aRest	5.55103		TCGA-BH-A0DO-01	aRest	-4.0775
TCGA-BH-A0BA-01	-0.038669		aRest		MB-0306	Positive	Negative	-0.8145	ER+		TCGA-BH-A0W4	0.763	-0.2298	0.3281	Negative							MB-2947	aRest	5.3121		TCGA-BH-A0DP-01	aRest	-2.9935
TCGA-AR-A1AW-01	-0.061512		aRest		MB-6146	Positive	Negative	-0.8107	ER+		TCGA-BH-A0W5	0.3714	0.6516	-0.9338	Negative							MB-2960	aRest	5.53203		TCGA-BH-A0DQ-01	aRest	-1.49
TCGA-D8-A1X5-01	-0.1233		aRest		MB-3781	Positive	Negative	-0.8054	ER+		TCGA-BH-A0W7	1.6825	0.8352	-1.3094	Negative							MB-2969	aRest	5.67694		TCGA-BH-A0DS-01	aRest	-2.38425
TCGA-BH-A0C1-01	-0.27254		aRest		MB-0614	Positive	Negative	-0.7953	ER+		TCGA-BH-A18F	1.342	-1.4543	-1.2031	Negative							MB-2970	aRest	5.83712		TCGA-BH-A0DT-01	aRest	-2.76825
TCGA-A2-A4RY-01	-0.39984		aRest		MB-5530	Positive	Negative	-0.7952	ER+		TCGA-BH-A18H	0.0159	-0.8054	-0.8402	Negative							MB-2971	aRest	5.72904		TCGA-BH-A0DX-01	aRest	-1.8125
TCGA-A2-A4RW-01	-0.5399		aRest		MB-5486	Positive	Negative	-0.7946	ER+		TCGA-BH-A18I	0.503	-0.4793	-0.0842	Negative							MB-2977	aRest	5.40092		TCGA-BH-A0E1-01	aRest	-0.13025
TCGA-EW-A2FS-01	-0.55182		aRest		MB-7041	Positive	Negative	-0.7904	ER+		TCGA-BH-A18J	-1.7673	0.476	-0.6076	Negative							MB-2990	aRest	5.60255		TCGA-BH-A0E7-01	aRest	-2.537
TCGA-E9-A295-01	-0.55394		aRest		MB-4008	Positive	Negative	-0.7849	ER+		TCGA-BH-A18N	1.9022	-1.1117	-0.0962	Negative							MB-2996	aRest	5.66156		TCGA-BH-A0E9-01	aRest	-2.72725
TCGA-EW-A423-01	-0.59113		aRest		MB-3707	Positive	Negative	-0.7834	ER+		TCGA-BH-A18T	0.5687	-0.3508	0.4177	Negative							MB-3005	aRest	5.66385		TCGA-BH-A0EA-01	aRest	-3.919
TCGA-E2-A1B5-01	-0.67327		aRest		MB-0596	Positive	Negative	-0.7832	ER+		TCGA-BH-A1EO	-0.202	-0.0561	-0.4271	Negative							MB-3008	aRest	5.11021		TCGA-BH-A0EI-01	aRest	-1.98225
TCGA-AR-A2LE-01	-0.90148		aRest		MB-0487	Positive	Negative	-0.7826	ER+		TCGA-BH-A1ES	0.3277	-1.1269	0.5924	Negative							MB-3013	aRest	5.53316		TCGA-BH-A0GY-01	aRest	-2.247
TCGA-JL-A3YX-01	-1.2194		aRest		MB-4900	Positive	Negative	-0.7772	ER+		TCGA-BH-A1ET	1.6201	0.0187	0.1249	Negative							MB-3032	aRest	5.46043		TCGA-BH-A0GZ-01	aRest	-2.07025
TCGA-E2-A108-01	-1.2641		aRest		MB-5177	Positive	Negative	-0.7758	ER+		TCGA-BH-A1EU	1.223	-0.851	-1.4937	Negative							MB-3033	aRest	5.59947		TCGA-BH-A0H0-01	aRest	-1.44875
TCGA-EW-A1IX-01	0.18349		aRest		MB-2896	Positive	Negative	-0.7708	ER+		TCGA-BH-A1EW	-0.7548	-1.0459	-0.0183	Negative							MB-3035	aRest	5.54717		TCGA-BH-A0H5-01	aRest	-1.25475
TCGA-A2-A0ER-01	-0.089057		aRest		MB-0128	Positive	Negative	-0.7706	ER+		TCGA-C8-A12N	-0.7978	-0.1035	-0.4872	Negative							MB-3037	aRest	5.55511		TCGA-BH-A0H6-01	aRest	-3.01
TCGA-AR-A2LN-01	-0.9948		aRest		MB-7014	Positive	Negative	-0.7645	ER+		TCGA-C8-A12U	0.9467	0.3564	-1.2014	Negative							MB-3049	aRest	5.83454		TCGA-BH-A0H7-01	aRest	-2.91325
TCGA-D8-A1JT-01	1.2912		aRest		MB-0877	Positive	Negative	-0.7623	ER+		TCGA-C8-A12W	1.2138	-0.1246	-0.5429	Negative							MB-3064	aRest	5.76611		TCGA-BH-A0H9-01	aRest	-1.9745
TCGA-EW-A2FW-01	1.1018		aRest		MB-3032	Positive	Negative	-0.7598	ER+		TCGA-C8-A12X	0.0915	0.1321	-1.0642	Negative							MB-3079	aRest	5.89623		TCGA-BH-A0HA-01	aRest	-3.67375
TCGA-A7-A13F-01	1.1018		aRest		MB-0304	Positive	Negative	-0.7584	ER+		TCGA-C8-A12Y	-1.5241	0.0707	0.4078	Negative							MB-3085	aRest	5.49542		TCGA-BH-A0HB-01	aRest	-1.3765
TCGA-AR-A1AK-01	0.71027		aRest		MB-3026	Positive	Negative	-0.7561	ER+		TCGA-C8-A133	1.414	-0.4788	-0.3279	Negative							MB-3105	aRest	5.69322		TCGA-BH-A0HI-01	aRest	-3.04875
TCGA-C8-A133-01	0.41972		aRest		MB-0293	Positive	Negative	-0.7552	ER+		TCGA-C8-A1HG	-0.0216	0.0035	-2.1138	Negative							MB-3110	aRest	5.99083		TCGA-BH-A0HO-01	aRest	-2.473
TCGA-A2-A1FX-01	0.41704		aRest		MB-6288	Positive	Negative	-0.7547	ER+		TCGA-C8-A1HI	0.5301	0.3878	1.7317	Negative							MB-3121	aRest	5.51123		TCGA-BH-A0HP-01	aRest	-1.8155
TCGA-BH-A0BM-01	0.37459		aRest		MB-0657	Positive	Negative	-0.7507	ER+		TCGA-C8-A1HM	-0.3912	-0.6808	-1.0613	Negative							MB-3171	aRest	5.71275		TCGA-BH-A0HU-01	aRest	-1.23375
TCGA-LQ-A4E4-01	0.093934		aRest		MB-6138	Positive	Negative	-0.7503	ER+		TCGA-D8-A13Y	1.3508	1.2401	-4.0443	Negative							MB-3222	aRest	5.6971		TCGA-BH-A0HW-01	aRest	-2.7585
TCGA-C8-A12X-01	0.053636		aRest		MB-0198	Positive	Negative	-0.7467	ER+		TCGA-D8-A141	0.9732	0.3	-0.3982	Negative							MB-3228	aRest	5.57232		TCGA-BH-A0HX-01	aRest	-1.57075
TCGA-D8-A27V-01	-0.18236		aRest		MB-5272	Positive	Negative	-0.7354	ER+		TCGA-D8-A145	0.3321	0.4818	-0.45	Negative							MB-3252	aRest	5.65857		TCGA-BH-A0W3-01	aRest	-1.235
TCGA-GM-A2DM-01	-0.37814		aRest		MB-6319	Positive	Negative	-0.7241	ER+		TCGA-E2-A107	0.7843	1.3064	1.3169	Negative							MB-3254	aRest	5.50646		TCGA-BH-A0W4-01	aRest	-1.994
TCGA-BH-A0B0-01	-0.43668		aRest		MB-5478	Positive	Negative	-0.7236	ER+		TCGA-E2-A109	1.0088	0.2687	1.0559	Negative							MB-3295	aRest	5.3902		TCGA-BH-A0W5-01	aRest	-2.5665
TCGA-A8-A07E-01	-1.1531		aRest		MB-4934	Positive	Negative	-0.715	ER+		TCGA-E2-A10A	1.2564	0.1773	-0.5674	Negative							MB-3298	aRest	5.63224		TCGA-BH-A0W7-01	aRest	-1.34525
TCGA-E2-A14Y-01	3.4291		MutL-ERBB2high		MB-5397	Positive	Negative	-0.7125	ER+		TCGA-E2-A10B	1.2215	0.1159	-0.6728	Negative							MB-3328	aRest	5.54967		TCGA-BH-A18F-01	aRest	-0.914
TCGA-C8-A1HI-01	2.1571		MutL-ERBB2high		MB-3840	Positive	Negative	-0.6957	ER+		TCGA-E2-A10C	-1.185	0.356	1.3304	Negative							MB-3351	aRest	5.63836		TCGA-BH-A18H-01	aRest	-2.2835
TCGA-E9-A22D-01	2.4496		MutL-ERBB2high		MB-3037	Positive	Negative	-0.6927	ER+		TCGA-E2-A10E	1.1179	1.1693	0.7738	Negative							MB-3365	aRest	5.55198		TCGA-BH-A18I-01	aRest	-1.95175
TCGA-E2-A152-01	4.2036	MLH1: DOWN;	MutL-ERBB2high		MB-6256	Positive	Negative	-0.6923	ER+		TCGA-E2-A10F	0.2039	0.571	-0.216	Negative							MB-3378	aRest	5.59788		TCGA-BH-A18L-01	aRest	-1.10175
TCGA-D8-A1J9-01	3.7061		MutL-ERBB2high		MB-3363	Positive	Negative	-0.6899	ER+		TCGA-E2-A14O	-0.4569	-0.9348	1.1384	Negative							MB-3381	aRest	5.68093		TCGA-BH-A18N-01	aRest	-2.53025
TCGA-AN-A0FT-01	3.672		MutL-ERBB2high		MB-2760	Positive	Negative	-0.6888	ER+		TCGA-E2-A14Q	-0.2564	0.2906	0.0419	Negative							MB-3403	aRest	5.83774		TCGA-BH-A18S-01	aRest	-3.95075
TCGA-D8-A1XJ-01	3.4091		MutL-ERBB2high		MB-7063	Positive	Negative	-0.6874	ER+		TCGA-E2-A14S	-0.1035	-0.3557	0.4817	Negative							MB-3412	aRest	5.53283		TCGA-BH-A18T-01	aRest	-1.82975
TCGA-EW-A1J3-01	3.2575		MutL-ERBB2high		MB-0341	Positive	Negative	-0.6861	ER+		TCGA-E2-A14Z	0.2142	2.7956	-1.1409	Negative							MB-3429	aRest	5.79161		TCGA-BH-A18U-01	aRest	-1.403
TCGA-EW-A1OZ-01	3.0414		MutL-ERBB2high		MB-0319	Positive	Negative	-0.6857	ER+		TCGA-E2-A153	-0.2303	-0.1694	1.0935	Negative							MB-3439	aRest	5.70028		TCGA-BH-A1EO-01	aRest	-3.52675
TCGA-E2-A14V-01	2.7222		MutL-ERBB2high		MB-4250	Positive	Negative	-0.679	ER+		TCGA-E2-A154	0.5165	2.0145	0.1009	Negative							MB-3450	aRest	5.71851		TCGA-BH-A1ES-01	aRest	-2.185
TCGA-AR-A0TX-01	2.638		MutL-ERBB2high		MB-0517	Positive	Negative	-0.6754	ER+		TCGA-E2-A155	0.755	1.3131	1.3465	Negative							MB-3452	aRest	5.50253		TCGA-BH-A1ET-01	aRest	-3.72075
TCGA-AC-A3W5-01	2.5274		MutL-ERBB2high		MB-0310	Positive	Negative	-0.6722	ER+		TCGA-E2-A156	1.1645	-1.1198	0.4435	Negative							MB-3462	aRest	5.76896		TCGA-BH-A1EU-01	aRest	-3.32725
TCGA-E2-A15H-01	2.4463		MutL-ERBB2high		MB-0534	Positive	Negative	-0.6718	ER+		TCGA-E2-A15A	NA	NA	NA	Negative							MB-3510	aRest	5.71008		TCGA-BH-A1EW-01	aRest	-2.04
TCGA-A8-A09G-01	2.3082		MutL-ERBB2high		MB-3436	Positive	Negative	-0.6658	ER+		TCGA-E2-A15C	0.9834	-1.406	1.0384	Negative							MB-3526	aRest	5.75648		TCGA-C8-A12M-01	aRest	-2.137
TCGA-D8-A27N-01	2.1498		MutL-ERBB2high		MB-4018	Positive	Negative	-0.6657	ER+		TCGA-E2-A15G	0.5518	2.0167	-0.0709	Negative							MB-3545	aRest	5.35596		TCGA-C8-A12N-01	aRest	-3.05675
TCGA-C8-A1HN-01	2.1069		MutL-ERBB2high		MB-0511	Positive	Negative	-0.6633	ER+		TCGA-E2-A15I	0.9886	0.141	0.55	Negative							MB-3707	aRest	5.82294		TCGA-C8-A12U-01	aRest	-0.94125
TCGA-C8-A1HL-01	1.8581		MutL-ERBB2high		MB-7298	Positive	Negative	-0.6605	ER+		TCGA-E2-A15J	-0.5756	-0.9635	0.7788	Negative							MB-3711	aRest	5.61319		TCGA-C8-A12W-01	aRest	-1.752
TCGA-C8-A3M8-01	1.7784		MutL-ERBB2high		MB-7264	Positive	Negative	-0.6535	ER+		TCGA-E2-A15K	NA	NA	NA	Negative							MB-3748	aRest	5.71229		TCGA-C8-A12X-01	aRest	-1.78725
TCGA-E2-A3DX-01	1.7244		MutL-ERBB2high		MB-5562	Positive	Negative	-0.6504	ER+		TCGA-E2-A15M	-0.2428	-0.7212	-1.7555	Negative							MB-3781	aRest	5.58869		TCGA-C8-A132-01	aRest	-1.986
TCGA-D8-A1X6-01	1.5951		MutL-ERBB2high		MB-2900	Positive	Negative	-0.65	ER+		TCGA-E2-A15O	0.8347	0.3968	-0.397	Negative							MB-3850	aRest	5.74114		TCGA-C8-A133-01	aRest	-2.63825
TCGA-BH-A0HW-01	1.1578	MLH1: MUT;	MutL-Rest		MB-6226	Positive	Negative	-0.6487	ER+		TCGA-E2-A15P	2.0778	0.7707	1.1093	Negative							MB-3854	aRest	5.67001		TCGA-C8-A1HG-01	aRest	-1.819
TCGA-C8-A1HM-01	0.43763	MLH1: MUT;	MutL-Rest		MB-0247	Positive	Negative	-0.6462	ER+		TCGA-E2-A15R	1.0782	2.3414	-0.0072	Negative							MB-3865	aRest	5.55151		TCGA-C8-A1HI-01	aRest	-3.275
TCGA-D8-A1XF-01	0.1834	MLH1: MUT;	MutL-Rest		MB-4820	Positive	Negative	-0.6445	ER+		TCGA-E2-A1B4	0.1139	-0.8219	1.026	Negative							MB-3871	aRest	5.49101		TCGA-C8-A1HL-01	aRest	-0.81575
TCGA-A2-A0T6-01	0.13864	MLH1: DOWN;	MutL-Rest		MB-0386	Positive	Negative	-0.643	ER+		TCGA-E2-A1B6	-0.0146	-0.6177	-2.1025	Negative							MB-3874	aRest	5.87766		TCGA-C8-A1HM-01	aRest	-0.301
TCGA-AR-A1AP-01	0.12832	PMS2: DOWN;	MutL-Rest		MB-0339	Positive	Negative	-0.6413	ER+		TCGA-E2-A1BC	1.5642	-0.6052	1.1766	Negative							MB-4000	aRest	5.72522		TCGA-D8-A13Y-01	aRest	-0.09725
TCGA-E2-A1IL-01	0.12364	MLH1: DOWN;	MutL-Rest		MB-3871	Positive	Negative	-0.6409	ER+		TCGA-E2-A1BD	0.1536	2.8041	-0.3788	Negative							MB-4018	aRest	5.70445		TCGA-D8-A141-01	aRest	-1.82075
TCGA-BH-A0DI-01	0.092443	PMS2: DOWN;	MutL-Rest		MB-2960	Positive	Negative	-0.6395	ER+		TCGA-A1-A0SM	-1.1086	-0.0552	5.4137	Positive							MB-4120	aRest	5.95365		TCGA-D8-A145-01	aRest	-3.4425
TCGA-B6-A0X0-01	-0.076341	MLH1: DOWN;	MutL-Rest		MB-0404	Positive	Negative	-0.6391	ER+		TCGA-A2-A0EY	-0.5576	-1.2488	4.0506	Positive							MB-4140	aRest	5.86557		TCGA-E2-A107-01	aRest	0.1815
TCGA-AC-A2B8-01	-0.36189	MLH1: MUT;	MutL-Rest		MB-0135	Positive	Negative	-0.6376	ER+		TCGA-A2-A0SY	0.1209	0.541	2.4908	Positive							MB-4145	aRest	6.01643		TCGA-E2-A109-01	aRest	-0.1645
TCGA-AN-A0FW-01	-0.5477	MLH1: DOWN;	MutL-Rest		MB-2778	Positive	Negative	-0.6365	ER+		TCGA-A2-A0YG	0.1606	0.6847	4.8084	Positive							MB-4173	aRest	5.74363		TCGA-E2-A10A-01	aRest	-1.51625
TCGA-B6-A0RV-01	-0.67478	MLH1: DOWN;	MutL-Rest		MB-7019	Positive	Negative	-0.6208	ER+		TCGA-A8-A07P	-0.299	-0.6392	2.8606	Positive							MB-4212	aRest	5.548		TCGA-E2-A10B-01	aRest	-1.6075
TCGA-A2-A0EP-01	-0.72312	MLH1: DOWN;	MutL-Rest		MB-0454	Positive	Negative	-0.6204	ER+		TCGA-A8-A08G	-1.3404	1.649	1.2202	Positive							MB-4230	aRest	6.01982		TCGA-E2-A10C-01	aRest	-1.1165
TCGA-BH-A0DP-01	-1.0004	MLH1: DOWN;	MutL-Rest		MB-0363	Positive	Negative	-0.618	ER+		TCGA-A8-A097	1.4536	1.172	2.6119	Positive							MB-4293	aRest	5.50435		TCGA-E2-A10E-01	aRest	-1.47925
TCGA-BH-A18P-01	0.70033	MLH1: DOWN;	MutL-Rest		MB-3035	Positive	Negative	-0.616	ER+		TCGA-A8-A099	0.4607	1.1998	1.1164	Positive							MB-4342	aRest	5.39188		TCGA-E2-A10F-01	aRest	-1.91475
TCGA-BH-A0DV-01	0.33912	MLH1: DOWN;	MutL-Rest		MB-0245	Positive	Negative	-0.6114	ER+		TCGA-A8-A09I	2.3588	-0.74	5.7824	Positive							MB-4529	aRest	5.61448		TCGA-E2-A14O-01	aRest	-2.06425
TCGA-A2-A0ES-01	0.21611	MLH1: DOWN;	MutL-Rest		MB-6287	Positive	Negative	-0.6082	ER+		TCGA-A8-A09N	0.1312	1.194	-0.6058	Positive							MB-4599	aRest	5.72451		TCGA-E2-A14Q-01	aRest	-1.86675
TCGA-A2-A0T4-01	0.2021	PMS2: DOWN;	MutL-Rest		MB-0619	Positive	Negative	-0.6071	ER+		TCGA-AN-A0AJ	-1.3165	1.6127	-0.0602	Positive							MB-4616	aRest	5.54273		TCGA-E2-A14S-01	aRest	-1.89275
TCGA-A2-A0EW-01	-0.34235	PMS2: MUT;	MutL-Rest		MB-6167	Positive	Negative	-0.6061	ER+		TCGA-AN-A0FD	-1.4311	-0.2786	-1.2835	Positive							MB-4633	aRest	5.45123		TCGA-E2-A14W-01	aRest	-2.4455
					MB-7116	Positive	Negative	-0.6056	ER+		TCGA-AN-A0FT	-1.3779	0.631	6.5803	Positive							MB-4641	aRest	5.53038		TCGA-E2-A14Z-01	aRest	-1.1085
					MB-7295	Positive	Negative	-0.605	ER+		TCGA-AO-A0JM	-1.261	0.1204	3.3558	Positive							MB-4653	aRest	5.54663		TCGA-E2-A153-01	aRest	-2.3955
					MB-0305	Positive	Negative	-0.6032	ER+		TCGA-AQ-A04H	2.2188	0.1424	2.8568	Positive							MB-4661	aRest	5.6993		TCGA-E2-A154-01	aRest	-1.79725
					MB-0488	Positive	Negative	-0.5992	ER+		TCGA-AQ-A04L	-0.6803	-1.2474	0.8365	Positive							MB-4665	aRest	5.83492		TCGA-E2-A155-01	aRest	-1.1435
					MB-7127	Positive	Negative	-0.5989	ER+		TCGA-AR-A0TQ	1.1543	-0.2003	4.5291	Positive							MB-4670	aRest	5.71967		TCGA-E2-A156-01	aRest	-2.5895
					MB-4737	Positive	Negative	-0.5886	ER+		TCGA-AR-A1AX	0.4357	0.3076	2.4002	Positive							MB-4674	aRest	5.8663		TCGA-E2-A15C-01	aRest	-3.57625
					MB-5073	Positive	Negative	-0.5875	ER+		TCGA-BH-A0B4	-0.652	-0.5559	2.0357	Positive							MB-4675	aRest	5.50015		TCGA-E2-A15G-01	aRest	-2.278
					MB-0202	Positive	Negative	-0.5834	ER+		TCGA-BH-A0C0	-0.3489	1.9289	0.4335	Positive							MB-4681	aRest	5.60849		TCGA-E2-A15H-01	aRest	-0.892
					MB-2916	Positive	Negative	-0.5824	ER+		TCGA-BH-A0C7	1.5503	-1.7405	1.4212	Positive							MB-4686	aRest	5.58986		TCGA-E2-A15I-01	aRest	-4.57
					MB-4933	Positive	Negative	-0.5793	ER+		TCGA-BH-A0DD	0.6517	1.675	1.7868	Positive							MB-4691	aRest	5.56941		TCGA-E2-A15J-01	aRest	-2.84825
					MB-0008	Positive	Negative	-0.5775	ER+		TCGA-BH-A18M	0.7568	-1.741	-0.1899	Positive							MB-4695	aRest	5.51737		TCGA-E2-A15M-01	aRest	-1.1675
					MB-2838	Positive	Negative	-0.5757	ER+		TCGA-BH-A18U	1.2013	0.8576	4.8878	Positive							MB-4697	aRest	5.8746		TCGA-E2-A15O-01	aRest	-0.7075
					MB-0544	Positive	Negative	-0.5751	ER+		TCGA-C8-A132	0.457	1.2173	4.6137	Positive							MB-4698	aRest	5.74083		TCGA-E2-A15P-01	aRest	-2.91925
					MB-4282	Positive	Negative	-0.5746	ER+		TCGA-C8-A1HL	-1.1909	0.2512	2.9804	Positive							MB-4701	aRest	5.47577		TCGA-E2-A15R-01	aRest	-2.13375
					MB-5206	Positive	Negative	-0.5741	ER+		TCGA-E2-A14W	-0.191	-0.7861	1.373	Positive							MB-4704	aRest	5.6802		TCGA-E2-A1B1-01	aRest	-2.3265
					MB-2790	Positive	Negative	-0.5696	ER+		TCGA-E2-A15E	NA	NA	NA	Positive							MB-4705	aRest	5.72139		TCGA-E2-A1B4-01	aRest	-4.551
					MB-6300	Positive	Negative	-0.567	ER+		TCGA-E2-A15H	-0.2567	0.098	4.1567	Positive							MB-4706	aRest	5.52989		TCGA-E2-A1B6-01	aRest	-2.334
					MB-5347	Positive	Negative	-0.5636	ER+		TCGA-E2-A1B1	0.1529	0.7295	3.1672	Positive							MB-4708	aRest	5.52581		TCGA-E2-A1BC-01	aRest	-4.3375
					MB-6125	Positive	Negative	-0.5593	ER+		TCGA-B6-A0IN	-1.7331	-1.9989	2.718								MB-4709	aRest	5.59305		TCGA-E2-A1BD-01	aRest	-2.0695
					MB-4937	Positive	Negative	-0.555	ER+		TCGA-BH-A18L	-1.1883	1.116	0.6014								MB-4710	aRest	5.58178
					MB-5157	Positive	Negative	-0.5529	ER+		TCGA-BH-A18S	0.2943	0.9642	1.6448								MB-4716	aRest	5.84849
					MB-7277	Positive	Negative	-0.5523	ER+		TCGA-C8-A12M	0.8464	0.9167	1.0377								MB-4718	aRest	5.94627
					MB-4965	Positive	Negative	-0.5488	ER+													MB-4719	aRest	5.67083
					MB-7171	Positive	Negative	-0.548	ER+													MB-4721	aRest	5.67067
					MB-7289	Positive	Negative	-0.5469	ER+													MB-4722	aRest	5.65123
					MB-3582	Positive	Negative	-0.5464	ER+													MB-4730	aRest	5.32581
					MB-0102	Positive	Negative	-0.5456	ER+													MB-4735	aRest	5.26831
					MB-2853	Positive	Negative	-0.5442	ER+													MB-4738	aRest	5.17532
					MB-4906	Positive	Negative	-0.5438	ER+													MB-4739	aRest	5.70623
					MB-0570	Positive	Negative	-0.5391	ER+													MB-4741	aRest	5.82464
					MB-0342	Positive	Negative	-0.538	ER+													MB-4742	aRest	5.46684
					MB-0379	Positive	Negative	-0.5376	ER+													MB-4743	aRest	5.58848
					MB-6233	Positive	Negative	-0.5368	ER+													MB-4760	aRest	5.91674
					MB-0313	Positive	Negative	-0.536	ER+													MB-4762	aRest	5.46815
					MB-0136	Positive	Negative	-0.5313	ER+													MB-4764	aRest	6.01383
					MB-2752	Positive	Negative	-0.5283	ER+													MB-4771	aRest	5.90846
					MB-0609	Positive	Negative	-0.5274	ER+													MB-4778	aRest	5.55149
					MB-2867	Positive	Negative	-0.5252	ER+													MB-4779	aRest	5.49946
					MB-7215	Positive	Negative	-0.5252	ER+													MB-4784	aRest	5.83538
					MB-7093	Positive	Negative	-0.5247	ER+													MB-4785	aRest	5.90859
					MB-4925	Positive	Negative	-0.5216	ER+													MB-4806	aRest	5.65183
					MB-4949	Positive	Negative	-0.5213	ER+													MB-4818	aRest	6.05937
					MB-7005	Positive	Negative	-0.519	ER+													MB-4820	aRest	5.94218
					MB-0402	Positive	Negative	-0.516	ER+													MB-4822	aRest	5.60183
					MB-0239	Positive	Negative	-0.5149	ER+													MB-4825	aRest	5.67191
					MB-3452	Positive	Negative	-0.514	ER+													MB-4827	aRest	5.66901
					MB-0594	Positive	Negative	-0.5045	ER+													MB-4832	aRest	5.58971
					MB-4230	Positive	Negative	-0.501	ER+													MB-4843	aRest	5.36669
					MB-5580	Positive	Negative	-0.4999	ER+													MB-4845	aRest	5.52138
					MB-0097	Positive	Negative	-0.4997	ER+													MB-4853	aRest	5.59518
					MB-5230	Positive	Negative	-0.4959	ER+													MB-4855	aRest	5.68877
					MB-0171	Positive	Negative	-0.4946	ER+													MB-4860	aRest	5.98103
					MB-0469	Positive	Negative	-0.4942	ER+													MB-4867	aRest	5.4672
					MB-6150	Positive	Negative	-0.4913	ER+													MB-4869	aRest	5.85447
					MB-0458	Positive	Negative	-0.484	ER+													MB-4870	aRest	5.7533
					MB-4912	Positive	Negative	-0.4819	ER+													MB-4872	aRest	5.83555
					MB-5455	Positive	Negative	-0.4803	ER+													MB-4882	aRest	5.82483
					MB-6016	Positive	Negative	-0.4771	ER+													MB-4883	aRest	5.50618
					MB-0036	Positive	Negative	-0.4765	ER+													MB-4887	aRest	5.67053
					MB-6135	Positive	Negative	-0.4758	ER+													MB-4897	aRest	5.62439
					MB-0618	Positive	Negative	-0.475	ER+													MB-4898	aRest	5.68783
					MB-5214	Positive	Negative	-0.4727	ER+													MB-4899	aRest	5.88464
					MB-0286	Positive	Negative	-0.4725	ER+													MB-4941	aRest	5.92037
					MB-6189	Positive	Negative	-0.4707	ER+													MB-4950	aRest	5.7441
					MB-6207	Positive	Negative	-0.469	ER+													MB-4959	aRest	5.64778
					MB-0356	Positive	Negative	-0.4675	ER+													MB-4961	aRest	5.81208
					MB-7123	Positive	Negative	-0.4612	ER+													MB-4962	aRest	5.73803
					MB-0413	Positive	Negative	-0.4581	ER+													MB-4966	aRest	5.88285
					MB-5043	Positive	Negative	-0.4561	ER+													MB-4967	aRest	5.53146
					MB-2803	Positive	Negative	-0.4471	ER+													MB-4968	aRest	5.65953
					MB-6212	Positive	Negative	-0.4413	ER+													MB-4977	aRest	5.71097
					MB-0531	Positive	Negative	-0.4405	ER+													MB-4981	aRest	5.37867
					MB-5097	Positive	Negative	-0.4401	ER+													MB-4987	aRest	5.56963
					MB-0328	Positive	Negative	-0.4397	ER+													MB-4992	aRest	5.68777
					MB-5215	Positive	Negative	-0.4386	ER+													MB-4996	aRest	5.28859
					MB-0492	Positive	Negative	-0.436	ER+													MB-4999	aRest	5.9109
					MB-0117	Positive	Negative	-0.4336	ER+													MB-5015	aRest	5.90824
					MB-5553	Positive	Negative	-0.432	ER+													MB-5020	aRest	5.70017
					MB-5326	Positive	Negative	-0.4289	ER+													MB-5027	aRest	5.74932
					MB-0640	Positive	Negative	-0.4245	ER+													MB-5043	aRest	5.55555
					MB-2951	Positive	Negative	-0.4239	ER+													MB-5050	aRest	5.60297
					MB-4778	Positive	Negative	-0.4196	ER+													MB-5053	aRest	5.59642
					MB-3060	Positive	Negative	-0.4193	ER+													MB-5059	aRest	5.56388
					MB-0233	Positive	Negative	-0.4154	ER+													MB-5064	aRest	5.64278
					MB-7024	Positive	Negative	-0.4151	ER+													MB-5066	aRest	5.55242
					MB-0646	Positive	Negative	-0.4133	ER+													MB-5073	aRest	5.74945
					MB-2846	Positive	Negative	-0.4113	ER+													MB-5079	aRest	5.41672
					MB-2977	Positive	Negative	-0.4107	ER+													MB-5084	aRest	5.72795
					MB-2969	Positive	Negative	-0.4046	ER+													MB-5088	aRest	5.81752
					MB-7137	Positive	Negative	-0.3998	ER+													MB-5092	aRest	5.47499
					MB-0426	Positive	Negative	-0.3996	ER+													MB-5110	aRest	5.72123
					MB-0496	Positive	Negative	-0.3976	ER+													MB-5113	aRest	5.85549
					MB-6154	Positive	Negative	-0.3967	ER+													MB-5118	aRest	5.82761
					MB-0315	Positive	Negative	-0.3948	ER+													MB-5119	aRest	5.67894
					MB-3033	Positive	Negative	-0.3916	ER+													MB-5122	aRest	5.57357
					MB-4005	Positive	Negative	-0.3907	ER+													MB-5123	aRest	5.82268
					MB-7172	Positive	Negative	-0.3877	ER+													MB-5134	aRest	5.58136
					MB-2835	Positive	Negative	-0.3876	ER+													MB-5143	aRest	5.69118
					MB-6122	Positive	Negative	-0.3856	ER+													MB-5150	aRest	5.86293
					MB-4687	Positive	Negative	-0.3783	ER+													MB-5161	aRest	5.36813
					MB-6147	Positive	Negative	-0.3751	ER+													MB-5163	aRest	6.03435
					MB-4782	Positive	Negative	-0.374	ER+													MB-5171	aRest	5.63858
					MB-5068	Positive	Negative	-0.3713	ER+													MB-5175	aRest	5.77669
					MB-2767	Positive	Negative	-0.3692	ER+													MB-5178	aRest	6.19142
					MB-5556	Positive	Negative	-0.3692	ER+													MB-5179	aRest	5.92344
					MB-0266	Positive	Negative	-0.3668	ER+													MB-5182	aRest	5.66383
					MB-5044	Positive	Negative	-0.3655	ER+													MB-5183	aRest	5.73816
					MB-6225	Positive	Negative	-0.3653	ER+													MB-5184	aRest	5.50397
					MB-2851	Positive	Negative	-0.3643	ER+													MB-5189	aRest	5.57864
					MB-5432	Positive	Negative	-0.3592	ER+													MB-5201	aRest	5.48392
					MB-4843	Positive	Negative	-0.3541	ER+													MB-5204	aRest	5.7504
					MB-5596	Positive	Negative	-0.3505	ER+													MB-5206	aRest	5.80564
					MB-5243	Positive	Negative	-0.3483	ER+													MB-5214	aRest	6.2085
					MB-0468	Positive	Negative	-0.3472	ER+													MB-5221	aRest	5.62845
					MB-5244	Positive	Negative	-0.3439	ER+													MB-5224	aRest	5.59371
					MB-0095	Positive	Negative	-0.3419	ER+													MB-5230	aRest	5.78318
					MB-0459	Positive	Negative	-0.3416	ER+													MB-5240	aRest	5.8269
					MB-4970	Positive	Negative	-0.3407	ER+													MB-5251	aRest	5.66869
					MB-7132	Positive	Negative	-0.3375	ER+													MB-5264	aRest	5.65656
					MB-5189	Positive	Negative	-0.3367	ER+													MB-5267	aRest	5.79955
					MB-0576	Positive	Negative	-0.3333	ER+													MB-5268	aRest	5.54213
					MB-4862	Positive	Negative	-0.3308	ER+													MB-5277	aRest	5.6099
					MB-0427	Positive	Negative	-0.322	ER+													MB-5278	aRest	5.59642
					MB-4764	Positive	Negative	-0.3178	ER+													MB-5281	aRest	5.87214
					MB-4784	Positive	Negative	-0.3172	ER+													MB-5284	aRest	5.59483
					MB-2730	Positive	Negative	-0.3158	ER+													MB-5287	aRest	5.58177
					MB-0345	Positive	Negative	-0.3148	ER+													MB-5290	aRest	5.69293
					MB-2721	Positive	Negative	-0.3148	ER+													MB-5293	aRest	5.98141
					MB-5424	Positive	Negative	-0.3147	ER+													MB-5300	aRest	5.71913
					MB-5518	Positive	Negative	-0.314	ER+													MB-5308	aRest	5.4519
					MB-2763	Positive	Negative	-0.3122	ER+													MB-5310	aRest	5.5211
					MB-2614	Positive	Negative	-0.3115	ER+													MB-5324	aRest	5.6549
					MB-2843	Positive	Negative	-0.3104	ER+													MB-5329	aRest	5.76788
					MB-7241	Positive	Negative	-0.3057	ER+													MB-5330	aRest	5.48739
					MB-7004	Positive	Negative	-0.3049	ER+													MB-5345	aRest	5.94751
					MB-5121	Positive	Negative	-0.3012	ER+													MB-5358	aRest	5.81252
					MB-5405	Positive	Negative	-0.2997	ER+													MB-5360	aRest	5.59883
					MB-0591	Positive	Negative	-0.2996	ER+													MB-5364	aRest	5.54281
					MB-7193	Positive	Negative	-0.2992	ER+													MB-5365	aRest	5.56288
					MB-0193	Positive	Negative	-0.295	ER+													MB-5369	aRest	5.70911
					MB-0242	Positive	Negative	-0.2916	ER+													MB-5373	aRest	5.68792
					MB-2901	Positive	Negative	-0.2863	ER+													MB-5377	aRest	5.89709
					MB-7176	Positive	Negative	-0.2855	ER+													MB-5382	aRest	5.94386
					MB-0526	Positive	Negative	-0.2849	ER+													MB-5383	aRest	5.9213
					MB-3439	Positive	Negative	-0.2834	ER+													MB-5388	aRest	5.83599
					MB-5584	Positive	Negative	-0.2803	ER+													MB-5393	aRest	6.14796
					MB-2944	Positive	Negative	-0.2792	ER+													MB-5395	aRest	5.9818
					MB-5642	Positive	Negative	-0.2761	ER+													MB-5398	aRest	5.49682
					MB-3838	Positive	Negative	-0.275	ER+													MB-5399	aRest	5.52994
					MB-0568	Positive	Negative	-0.2745	ER+													MB-5401	aRest	5.66926
					MB-5160	Positive	Negative	-0.2732	ER+													MB-5403	aRest	5.66497
					MB-2919	Positive	Negative	-0.2717	ER+													MB-5407	aRest	5.76715
					MB-0205	Positive	Negative	-0.2705	ER+													MB-5410	aRest	5.72305
					MB-5119	Positive	Negative	-0.2682	ER+													MB-5412	aRest	5.68907
					MB-7186	Positive	Negative	-0.2639	ER+													MB-5422	aRest	5.8415
					MB-0124	Positive	Negative	-0.2608	ER+													MB-5424	aRest	5.72165
					MB-5403	Positive	Negative	-0.2537	ER+													MB-5425	aRest	5.8181
					MB-0655	Positive	Negative	-0.2525	ER+													MB-5428	aRest	5.71353
					MB-5492	Positive	Negative	-0.2514	ER+													MB-5429	aRest	5.56167
					MB-6124	Positive	Negative	-0.2503	ER+													MB-5441	aRest	5.96927
					MB-6092	Positive	Negative	-0.2499	ER+													MB-5444	aRest	5.85114
					MB-4666	Positive	Negative	-0.2486	ER+													MB-5451	aRest	5.82902
					MB-5591	Positive	Negative	-0.246	ER+													MB-5457	aRest	5.59577
					MB-2996	Positive	Negative	-0.2437	ER+													MB-5464	aRest	5.79067
					MB-7217	Positive	Negative	-0.2432	ER+													MB-5472	aRest	5.87132
					MB-0109	Positive	Negative	-0.2414	ER+													MB-5473	aRest	5.69926
					MB-7292	Positive	Negative	-0.2395	ER+													MB-5475	aRest	5.96394
					MB-0382	Positive	Negative	-0.2371	ER+													MB-5478	aRest	5.83135
					MB-5653	Positive	Negative	-0.236	ER+													MB-5484	aRest	6.11082
					MB-3121	Positive	Negative	-0.2349	ER+													MB-5489	aRest	5.68398
					MB-7293	Positive	Negative	-0.2348	ER+													MB-5490	aRest	5.92736
					MB-5601	Positive	Negative	-0.2345	ER+													MB-5492	aRest	5.72907
					MB-6168	Positive	Negative	-0.2342	ER+													MB-5495	aRest	5.75886
					MB-5049	Positive	Negative	-0.234	ER+													MB-5499	aRest	5.55204
					MB-5464	Positive	Negative	-0.2284	ER+													MB-5510	aRest	5.59222
					MB-3300	Positive	Negative	-0.2274	ER+													MB-5514	aRest	5.4866
					MB-5017	Positive	Negative	-0.2265	ER+													MB-5541	aRest	5.47141
					MB-4342	Positive	Negative	-0.2245	ER+													MB-5543	aRest	5.70911
					MB-7299	Positive	Negative	-0.2235	ER+													MB-5563	aRest	5.52069
					MB-5472	Positive	Negative	-0.2232	ER+													MB-5567	aRest	5.97291
					MB-7297	Positive	Negative	-0.2225	ER+													MB-5571	aRest	5.79586
					MB-0569	Positive	Negative	-0.2198	ER+													MB-5579	aRest	5.56241
					MB-4966	Positive	Negative	-0.2188	ER+													MB-5580	aRest	5.75265
					MB-5477	Positive	Negative	-0.2185	ER+													MB-5582	aRest	5.53749
					MB-7244	Positive	Negative	-0.2183	ER+													MB-5589	aRest	5.49637
					MB-5239	Positive	Negative	-0.2158	ER+													MB-5591	aRest	5.97963
					MB-2749	Positive	Negative	-0.2145	ER+													MB-5596	aRest	5.39625
					MB-0203	Positive	Negative	-0.2081	ER+													MB-5597	aRest	5.62475
					MB-5288	Positive	Negative	-0.2077	ER+													MB-5599	aRest	5.6434
					MB-2971	Positive	Negative	-0.2062	ER+													MB-5601	aRest	5.59363
					MB-0541	Positive	Negative	-0.2058	ER+													MB-5603	aRest	5.8246
					MB-0537	Positive	Negative	-0.2054	ER+													MB-5614	aRest	5.70992
					MB-6200	Positive	Negative	-0.2008	ER+													MB-5617	aRest	5.6589
					MB-2769	Positive	Negative	-0.2	ER+													MB-5620	aRest	5.82087
					MB-5489	Positive	Negative	-0.1971	ER+													MB-5626	aRest	5.74026
					MB-5502	Positive	Negative	-0.1959	ER+													MB-5640	aRest	5.57943
					MB-4806	Positive	Negative	-0.1942	ER+													MB-5642	aRest	5.79144
					MB-0475	Positive	Negative	-0.1938	ER+													MB-5645	aRest	5.74097
					MB-4967	Positive	Negative	-0.1935	ER+													MB-5656	aRest	5.36046
					MB-5388	Positive	Negative	-0.1888	ER+													MB-6001	aRest	5.6008
					MB-6195	Positive	Negative	-0.1883	ER+													MB-6006	aRest	5.67124
					MB-3525	Positive	Negative	-0.1878	ER+													MB-6014	aRest	5.47098
					MB-5370	Positive	Negative	-0.1865	ER+													MB-6016	aRest	5.5644
					MB-0398	Positive	Negative	-0.1815	ER+													MB-6017	aRest	5.68106
					MB-0142	Positive	Negative	-0.1814	ER+													MB-6018	aRest	5.90279
					MB-7091	Positive	Negative	-0.1809	ER+													MB-6019	aRest	5.55605
					MB-7266	Positive	Negative	-0.1807	ER+													MB-6021	aRest	5.47841
					MB-7099	Positive	Negative	-0.1727	ER+													MB-6024	aRest	5.67884
					MB-0577	Positive	Negative	-0.1704	ER+													MB-6029	aRest	5.68199
					MB-2840	Positive	Negative	-0.1702	ER+													MB-6030	aRest	5.81595
					MB-0207	Positive	Negative	-0.1669	ER+													MB-6042	aRest	5.58732
					MB-2725	Positive	Negative	-0.1661	ER+													MB-6050	aRest	5.73333
					MB-4233	Positive	Negative	-0.1639	ER+													MB-6051	aRest	5.25869
					MB-3462	Positive	Negative	-0.1615	ER+													MB-6065	aRest	5.66877
					MB-3378	Positive	Negative	-0.1614	ER+													MB-6069	aRest	5.81096
					MB-5123	Positive	Negative	-0.159	ER+													MB-6082	aRest	5.817
					MB-7062	Positive	Negative	-0.1577	ER+													MB-6083	aRest	5.62245
					MB-0317	Positive	Negative	-0.1515	ER+													MB-6092	aRest	5.67665
					MB-0483	Positive	Negative	-0.151	ER+													MB-6103	aRest	5.61531
					MB-0422	Positive	Negative	-0.1483	ER+													MB-6107	aRest	6.08293
					MB-4718	Positive	Negative	-0.1477	ER+													MB-6108	aRest	5.58769
					MB-5105	Positive	Negative	-0.1474	ER+													MB-6118	aRest	5.78776
					MB-4822	Positive	Negative	-0.1473	ER+													MB-6125	aRest	5.69509
					MB-0650	Positive	Negative	-0.1454	ER+													MB-6138	aRest	5.94198
					MB-0279	Positive	Negative	-0.1414	ER+													MB-6147	aRest	5.52948
					MB-2624	Positive	Negative	-0.137	ER+													MB-6167	aRest	5.67453
					MB-0504	Positive	Negative	-0.1365	ER+													MB-6168	aRest	5.53478
					MB-0631	Positive	Negative	-0.1344	ER+													MB-6171	aRest	5.77474
					MB-0521	Positive	Negative	-0.1338	ER+													MB-6185	aRest	5.37614
					MB-5205	Positive	Negative	-0.1327	ER+													MB-6190	aRest	5.60168
					MB-0491	Positive	Negative	-0.1318	ER+													MB-6194	aRest	5.71421
					MB-7168	Positive	Negative	-0.1317	ER+													MB-6195	aRest	5.662
					MB-7285	Positive	Negative	-0.1291	ER+													MB-6204	aRest	5.61454
					MB-3298	Positive	Negative	-0.1279	ER+													MB-6207	aRest	5.66668
					MB-0280	Positive	Negative	-0.1277	ER+													MB-6211	aRest	5.54959
					MB-4669	Positive	Negative	-0.1273	ER+													MB-6212	aRest	5.68502
					MB-5169	Positive	Negative	-0.1268	ER+													MB-6214	aRest	5.38161
					MB-4741	Positive	Negative	-0.1261	ER+													MB-6218	aRest	5.71131
					MB-7278	Positive	Negative	-0.1222	ER+													MB-6225	aRest	5.36036
					MB-0263	Positive	Negative	-0.1158	ER+													MB-6229	aRest	5.63068
					MB-0144	Positive	Negative	-0.1157	ER+													MB-6232	aRest	5.52134
					MB-7249	Positive	Negative	-0.1151	ER+													MB-6233	aRest	5.68248
					MB-4825	Positive	Negative	-0.1099	ER+													MB-6234	aRest	5.70941
					MB-4961	Positive	Negative	-0.1098	ER+													MB-6238	aRest	5.78179
					MB-0419	Positive	Negative	-0.1094	ER+													MB-6253	aRest	5.59291
					MB-2819	Positive	Negative	-0.107	ER+													MB-6254	aRest	5.72495
					MB-3253	Positive	Negative	-0.105	ER+													MB-6256	aRest	5.76992
					MB-7219	Positive	Negative	-0.0961	ER+													MB-6308	aRest	5.6898
					MB-0536	Positive	Negative	-0.0956	ER+													MB-6319	aRest	6.18811
					MB-4362	Positive	Negative	-0.0925	ER+													MB-7003	aRest	5.41161
					MB-0554	Positive	Negative	-0.0918	ER+													MB-7004	aRest	5.5438
					MB-5224	Positive	Negative	-0.0902	ER+													MB-7005	aRest	5.62362
					MB-3417	Positive	Negative	-0.09	ER+													MB-7006	aRest	5.44719
					MB-0218	Positive	Negative	-0.0899	ER+													MB-7010	aRest	5.69294
					MB-4959	Positive	Negative	-0.089	ER+													MB-7013	aRest	5.66357
					MB-4697	Positive	Negative	-0.087	ER+													MB-7019	aRest	5.53676
					MB-0425	Positive	Negative	-0.0848	ER+													MB-7026	aRest	5.46438
					MB-0006	Positive	Negative	-0.0838	ER+													MB-7029	aRest	6.19795
					MB-6017	Positive	Negative	-0.0826	ER+													MB-7034	aRest	5.43057
					MB-5251	Positive	Negative	-0.0812	ER+													MB-7037	aRest	5.62862
					MB-7226	Positive	Negative	-0.0794	ER+													MB-7040	aRest	5.54016
					MB-3222	Positive	Negative	-0.0782	ER+													MB-7041	aRest	5.57049
					MB-5495	Positive	Negative	-0.0734	ER+													MB-7043	aRest	5.82253
					MB-5447	Positive	Negative	-0.0727	ER+													MB-7044	aRest	5.67132
					MB-0197	Positive	Negative	-0.0718	ER+													MB-7056	aRest	5.59338
					MB-5201	Positive	Negative	-0.0703	ER+													MB-7057	aRest	5.20439
					MB-3254	Positive	Negative	-0.0695	ER+													MB-7058	aRest	5.35343
					MB-6322	Positive	Negative	-0.0691	ER+													MB-7060	aRest	5.75817
					MB-5364	Positive	Negative	-0.0685	ER+													MB-7061	aRest	5.67889
					MB-0649	Positive	Negative	-0.0676	ER+													MB-7062	aRest	5.64559
					MB-7042	Positive	Negative	-0.0557	ER+													MB-7063	aRest	5.44229
					MB-7140	Positive	Negative	-0.0512	ER+													MB-7066	aRest	5.42266
					MB-3600	Positive	Negative	-0.0499	ER+													MB-7074	aRest	5.58002
					MB-0125	Positive	Negative	-0.0493	ER+													MB-7076	aRest	5.77388
					MB-0513	Positive	Negative	-0.0489	ER+													MB-7077	aRest	5.47669
					MB-0443	Positive	Negative	-0.0489	ER+													MB-7080	aRest	5.69813
					MB-0578	Positive	Negative	-0.0481	ER+													MB-7085	aRest	5.66793
					MB-0140	Positive	Negative	-0.048	ER+													MB-7091	aRest	5.45224
					MB-4941	Positive	Negative	-0.0458	ER+													MB-7093	aRest	5.45185
					MB-2536	Positive	Negative	-0.0454	ER+													MB-7101	aRest	5.50602
					MB-4962	Positive	Negative	-0.0446	ER+													MB-7106	aRest	5.63753
					MB-5401	Positive	Negative	-0.0435	ER+													MB-7113	aRest	5.35302
					MB-7238	Positive	Negative	-0.0376	ER+													MB-7118	aRest	5.48549
					MB-0623	Positive	Negative	-0.0305	ER+													MB-7123	aRest	5.88933
					MB-7015	Positive	Negative	-0.0259	ER+													MB-7132	aRest	5.78913
					MB-0512	Positive	Negative	-0.0225	ER+													MB-7137	aRest	5.60093
					MB-0359	Positive	Negative	-0.022	ER+													MB-7141	aRest	5.74626
					MB-5179	Positive	Negative	-0.022	ER+													MB-7162	aRest	5.62498
					MB-5454	Positive	Negative	-0.0183	ER+													MB-7163	aRest	5.63394
					MB-4794	Positive	Negative	-0.0111	ER+													MB-7164	aRest	5.62343
					MB-5473	Positive	Negative	-0.0095	ER+													MB-7167	aRest	5.61751
					MB-0571	Positive	Negative	-0.0054	ER+													MB-7168	aRest	5.63574
					MB-3085	Positive	Negative	-0.005	ER+													MB-7185	aRest	5.46558
					MB-4686	Positive	Negative	-0.0046	ER+													MB-7195	aRest	5.56452
					MB-6042	Positive	Negative	-0.0039	ER+													MB-7212	aRest	5.43099
					MB-5226	Positive	Negative	-0.0032	ER+													MB-7215	aRest	5.47209
					MB-0167	Positive	Negative	-0.0029	ER+													MB-7216	aRest	5.81263
					MB-3005	Positive	Negative	-0.0025	ER+													MB-7217	aRest	5.56527
					MB-0050	Positive	Negative	0.0001	ER+													MB-7218	aRest	5.60212
					MB-0155	Positive	Negative	0.0049	ER+													MB-7219	aRest	5.57256
					MB-4829	Positive	Negative	0.0082	ER+													MB-7220	aRest	5.51616
					MB-6187	Positive	Negative	0.0089	ER+													MB-7228	aRest	5.58219
					MB-6257	Positive	Negative	0.0126	ER+													MB-7231	aRest	5.58353
					MB-4818	Positive	Negative	0.0128	ER+													MB-7232	aRest	5.4722
					MB-4869	Positive	Negative	0.0128	ER+													MB-7233	aRest	5.60023
					MB-4969	Positive	Negative	0.0128	ER+													MB-7235	aRest	6.0274
					MB-6164	Positive	Negative	0.0128	ER+													MB-7236	aRest	5.70581
					MB-0282	Positive	Negative	0.0136	ER+													MB-7241	aRest	5.86674
					MB-5324	Positive	Negative	0.0214	ER+													MB-7243	aRest	5.70782
					MB-6014	Positive	Negative	0.0235	ER+													MB-7244	aRest	5.52387
					MB-5018	Positive	Negative	0.0236	ER+													MB-7249	aRest	5.30212
					MB-0666	Positive	Negative	0.024	ER+													MB-7264	aRest	5.74291
					MB-7268	Positive	Negative	0.025	ER+													MB-7276	aRest	6.16205
					MB-0597	Positive	Negative	0.0252	ER+													MB-7277	aRest	5.52151
					MB-2728	Positive	Negative	0.0258	ER+													MB-7278	aRest	5.58519
					MB-5001	Positive	Negative	0.0281	ER+													MB-7284	aRest	5.65067
					MB-4944	Positive	Negative	0.0305	ER+													MB-7285	aRest	5.58037
					MB-5575	Positive	Negative	0.0364	ER+													MB-7289	aRest	5.39218
					MB-7109	Positive	Negative	0.037	ER+													MB-7293	aRest	5.43579
					MB-3865	Positive	Negative	0.0384	ER+													MB-7295	aRest	5.6056
					MB-5493	Positive	Negative	0.0407	ER+
					MB-0180	Positive	Negative	0.0457	ER+
					MB-5171	Positive	Negative	0.047	ER+
					MB-5161	Positive	Negative	0.0482	ER+
					MB-5035	Positive	Negative	0.0486	ER+
					MB-5118	Positive	Negative	0.0495	ER+
					MB-7236	Positive	Negative	0.0499	ER+
					MB-0116	Positive	Negative	0.054	ER+
					MB-5050	Positive	Negative	0.0554	ER+
					MB-5444	Positive	Negative	0.0559	ER+
					MB-3711	Positive	Negative	0.0585	ER+
					MB-7167	Positive	Negative	0.0589	ER+
					MB-4017	Positive	Negative	0.0604	ER+
					MB-0490	Positive	Negative	0.0611	ER+
					MB-4883	Positive	Negative	0.0633	ER+
					MB-6232	Positive	Negative	0.0633	ER+
					MB-5184	Positive	Negative	0.0635	ER+
					MB-5293	Positive	Negative	0.0703	ER+
					MB-0440	Positive	Negative	0.0704	ER+
					MB-7086	Positive	Negative	0.0729	ER+
					MB-5499	Positive	Negative	0.0732	ER+
					MB-0524	Positive	Negative	0.0742	ER+
					MB-4956	Positive	Negative	0.0752	ER+
					MB-6053	Positive	Negative	0.077	ER+
					MB-0343	Positive	Negative	0.0772	ER+
					MB-0377	Positive	Negative	0.0783	ER+
					MB-4739	Positive	Negative	0.079	ER+
					MB-0621	Positive	Negative	0.0813	ER+
					MB-5533	Positive	Negative	0.0821	ER+
					MB-5434	Positive	Negative	0.0837	ER+
					MB-5330	Positive	Negative	0.0843	ER+
					MB-3466	Positive	Negative	0.0864	ER+
					MB-7150	Positive	Negative	0.0882	ER+
					MB-6050	Positive	Negative	0.0919	ER+
					MB-6060	Positive	Negative	0.0935	ER+
					MB-5425	Positive	Negative	0.0944	ER+
					MB-7253	Positive	Negative	0.0948	ER+
					MB-3303	Positive	Negative	0.0961	ER+
					MB-5525	Positive	Negative	0.0973	ER+
					MB-5122	Positive	Negative	0.098	ER+
					MB-5654	Positive	Negative	0.0983	ER+
					MB-7286	Positive	Negative	0.0997	ER+
					MB-6283	Positive	Negative	0.0999	ER+
					MB-7162	Positive	Negative	0.102	ER+
					MB-0312	Positive	Negative	0.1024	ER+
					MB-2792	Positive	Negative	0.1048	ER+
					MB-0143	Positive	Negative	0.105	ER+
					MB-7196	Positive	Negative	0.1076	ER+
					MB-7231	Positive	Negative	0.1077	ER+
					MB-0168	Positive	Negative	0.1083	ER+
					MB-7026	Positive	Negative	0.1126	ER+
					MB-6302	Positive	Negative	0.1128	ER+
					MB-7133	Positive	Negative	0.1134	ER+
					MB-0583	Positive	Negative	0.1154	ER+
					MB-7106	Positive	Negative	0.1156	ER+
					MB-3492	Positive	Negative	0.116	ER+
					MB-3049	Positive	Negative	0.1173	ER+
					MB-5178	Positive	Negative	0.1173	ER+
					MB-3008	Positive	Negative	0.1188	ER+
					MB-6018	Positive	Negative	0.1194	ER+
					MB-0256	Positive	Negative	0.1199	ER+
					MB-7018	Positive	Negative	0.1223	ER+
					MB-2774	Positive	Negative	0.1224	ER+
					MB-4484	Positive	Negative	0.1235	ER+
					MB-0505	Positive	Negative	0.1259	ER+
					MB-3403	Positive	Negative	0.1269	ER+
					MB-6185	Positive	Negative	0.1299	ER+
					MB-6281	Positive	Negative	0.132	ER+
					MB-7083	Positive	Negative	0.1336	ER+
					MB-0270	Positive	Negative	0.1337	ER+
					MB-4771	Positive	Negative	0.1389	ER+
					MB-0445	Positive	Negative	0.1405	ER+
					MB-0463	Positive	Negative	0.149	ER+
					MB-4274	Positive	Negative	0.1508	ER+
					MB-0406	Positive	Negative	0.1514	ER+
					MB-6080	Positive	Negative	0.1523	ER+
					MB-7229	Positive	Negative	0.1551	ER+
					MB-0344	Positive	Negative	0.1593	ER+
					MB-5040	Positive	Negative	0.1598	ER+
					MB-7198	Positive	Negative	0.1619	ER+
					MB-5033	Positive	Negative	0.1624	ER+
					MB-5240	Positive	Negative	0.1629	ER+
					MB-5322	Positive	Negative	0.1632	ER+
					MB-0510	Positive	Negative	0.1641	ER+
					MB-5284	Positive	Negative	0.1662	ER+
					MB-4318	Positive	Negative	0.1689	ER+
					MB-0661	Positive	Negative	0.1729	ER+
					MB-5490	Positive	Negative	0.1739	ER+
					MB-5622	Positive	Negative	0.1739	ER+
					MB-4968	Positive	Negative	0.1762	ER+
					MB-4328	Positive	Negative	0.1776	ER+
					MB-5116	Positive	Negative	0.179	ER+
					MB-0394	Positive	Negative	0.1809	ER+
					MB-4801	Positive	Negative	0.1822	ER+
					MB-5614	Positive	Negative	0.184	ER+
					MB-0204	Positive	Negative	0.1857	ER+
					MB-0348	Positive	Negative	0.1869	ER+
					MB-3797	Positive	Negative	0.187	ER+
					MB-6183	Positive	Negative	0.1872	ER+
					MB-6344	Positive	Negative	0.1874	ER+
					MB-4845	Positive	Negative	0.1882	ER+
					MB-5571	Positive	Negative	0.1895	ER+
					MB-6030	Positive	Negative	0.1906	ER+
					MB-0417	Positive	Negative	0.1928	ER+
					MB-0172	Positive	Negative	0.1934	ER+
					MB-0228	Positive	Negative	0.1955	ER+
					MB-0243	Positive	Negative	0.1961	ER+
					MB-2933	Positive	Negative	0.1968	ER+
					MB-6208	Positive	Negative	0.1986	ER+
					MB-4762	Positive	Negative	0.2006	ER+
					MB-0904	Positive	Negative	0.2009	ER+
					MB-0290	Positive	Negative	0.2022	ER+
					MB-5457	Positive	Negative	0.2034	ER+
					MB-6103	Positive	Negative	0.2038	ER+
					MB-7107	Positive	Negative	0.204	ER+
					MB-0397	Positive	Negative	0.2062	ER+
					MB-4779	Positive	Negative	0.2094	ER+
					MB-4851	Positive	Negative	0.2107	ER+
					MB-6077	Positive	Negative	0.2109	ER+
					MB-5378	Positive	Negative	0.2138	ER+
					MB-4873	Positive	Negative	0.2141	ER+
					MB-5505	Positive	Negative	0.2145	ER+
					MB-5435	Positive	Negative	0.2146	ER+
					MB-0066	Positive	Negative	0.2179	ER+
					MB-2629	Positive	Negative	0.2183	ER+
					MB-5429	Positive	Negative	0.2206	ER+
					MB-6328	Positive	Negative	0.2243	ER+
					MB-0884	Positive	Negative	0.2261	ER+
					MB-7182	Positive	Negative	0.2262	ER+
					MB-7113	Positive	Negative	0.231	ER+
					MB-0654	Positive	Negative	0.2325	ER+
					MB-6069	Positive	Negative	0.2326	ER+
					MB-0587	Positive	Negative	0.2337	ER+
					MB-4059	Positive	Negative	0.2368	ER+
					MB-5124	Positive	Negative	0.2407	ER+
					MB-0189	Positive	Negative	0.2415	ER+
					MB-0428	Positive	Negative	0.2424	ER+
					MB-7040	Positive	Negative	0.2434	ER+
					MB-5233	Positive	Negative	0.2435	ER+
					MB-5191	Positive	Negative	0.2437	ER+
					MB-7254	Positive	Negative	0.2444	ER+
					MB-7263	Positive	Negative	0.2448	ER+
					MB-0272	Positive	Negative	0.2452	ER+
					MB-0605	Positive	Negative	0.2452	ER+
					MB-7032	Positive	Negative	0.2487	ER+
					MB-5060	Positive	Negative	0.2498	ER+
					MB-7232	Positive	Negative	0.2521	ER+
					MB-0229	Positive	Negative	0.2539	ER+
					MB-0628	Positive	Negative	0.2545	ER+
					MB-0603	Positive	Negative	0.2588	ER+
					MB-0336	Positive	Negative	0.2616	ER+
					MB-0485	Positive	Negative	0.2635	ER+
					MB-5623	Positive	Negative	0.2635	ER+
					MB-0309	Positive	Negative	0.2661	ER+
					MB-5510	Positive	Negative	0.2671	ER+
					MB-5554	Positive	Negative	0.2674	ER+
					MB-0360	Positive	Negative	0.2678	ER+
					MB-0598	Positive	Negative	0.2713	ER+
					MB-2705	Positive	Negative	0.2721	ER+
					MB-7276	Positive	Negative	0.2733	ER+
					MB-4882	Positive	Negative	0.2734	ER+
					MB-0275	Positive	Negative	0.2736	ER+
					MB-4642	Positive	Negative	0.2736	ER+
					MB-7053	Positive	Negative	0.2765	ER+
					MB-0111	Positive	Negative	0.2774	ER+
					MB-4805	Positive	Negative	0.2777	ER+
					MB-4898	Positive	Negative	0.2783	ER+
					MB-7200	Positive	Negative	0.279	ER+
					MB-2932	Positive	Negative	0.2824	ER+
					MB-4634	Positive	Negative	0.2863	ER+
					MB-0150	Positive	Negative	0.2888	ER+
					MB-5382	Positive	Negative	0.29	ER+
					MB-6346	Positive	Negative	0.2923	ER+
					MB-4867	Positive	Negative	0.2948	ER+
					MB-5647	Positive	Negative	0.2974	ER+
					MB-5396	Positive	Negative	0.2981	ER+
					MB-5603	Positive	Negative	0.3	ER+
					MB-7131	Positive	Negative	0.3009	ER+
					MB-5645	Positive	Negative	0.3047	ER+
					MB-0624	Positive	Negative	0.3052	ER+
					MB-5638	Positive	Negative	0.3057	ER+
					MB-5256	Positive	Negative	0.3103	ER+
					MB-3548	Positive	Negative	0.3105	ER+
					MB-7010	Positive	Negative	0.3122	ER+
					MB-5377	Positive	Negative	0.3132	ER+
					MB-0224	Positive	Negative	0.3141	ER+
					MB-0241	Positive	Negative	0.3143	ER+
					MB-4976	Positive	Negative	0.3144	ER+
					MB-5485	Positive	Negative	0.3163	ER+
					MB-3487	Positive	Negative	0.3195	ER+
					MB-2610	Positive	Negative	0.3208	ER+
					MB-7233	Positive	Negative	0.3242	ER+
					MB-5278	Positive	Negative	0.3245	ER+
					MB-3530	Positive	Negative	0.3265	ER+
					MB-6253	Positive	Negative	0.3279	ER+
					MB-0154	Positive	Negative	0.328	ER+
					MB-0320	Positive	Negative	0.3283	ER+
					MB-0138	Positive	Negative	0.3319	ER+
					MB-5020	Positive	Negative	0.3319	ER+
					MB-5422	Positive	Negative	0.3335	ER+
					MB-0478	Positive	Negative	0.3382	ER+
					MB-7101	Positive	Negative	0.344	ER+
					MB-2814	Positive	Negative	0.3446	ER+
					MB-6171	Positive	Negative	0.3467	ER+
					MB-4894	Positive	Negative	0.3479	ER+
					MB-2863	Positive	Negative	0.3484	ER+
					MB-5204	Positive	Negative	0.3489	ER+
					MB-0891	Positive	Negative	0.3521	ER+
					MB-0538	Positive	Negative	0.3526	ER+
					MB-5482	Positive	Negative	0.3535	ER+
					MB-0501	Positive	Negative	0.3546	ER+
					MB-6229	Positive	Negative	0.3568	ER+
					MB-7085	Positive	Negative	0.359	ER+
					MB-5081	Positive	Negative	0.3604	ER+
					MB-6317	Positive	Negative	0.3611	ER+
					MB-5176	Positive	Negative	0.3614	ER+
					MB-0028	Positive	Negative	0.3638	ER+
					MB-0308	Positive	Negative	0.3643	ER+
					MB-0559	Positive	Negative	0.3736	ER+
					MB-5113	Positive	Negative	0.3739	ER+
					MB-5550	Positive	Negative	0.3756	ER+
					MB-7060	Positive	Negative	0.3767	ER+
					MB-3412	Positive	Negative	0.3772	ER+
					MB-3459	Positive	Negative	0.3781	ER+
					MB-0508	Positive	Negative	0.3781	ER+
					MB-7280	Positive	Negative	0.3783	ER+
					MB-0321	Positive	Negative	0.3798	ER+
					MB-5277	Positive	Negative	0.3804	ER+
					MB-4738	Positive	Negative	0.3812	ER+
					MB-0616	Positive	Negative	0.3815	ER+
					MB-5519	Positive	Negative	0.3818	ER+
					MB-6234	Positive	Negative	0.3868	ER+
					MB-7080	Positive	Negative	0.3884	ER+
					MB-3092	Positive	Negative	0.3927	ER+
					MB-5620	Positive	Negative	0.3931	ER+
					MB-4742	Positive	Negative	0.3964	ER+
					MB-5428	Positive	Negative	0.4027	ER+
					MB-4743	Positive	Negative	0.4042	ER+
					MB-6190	Positive	Negative	0.4051	ER+
					MB-5640	Positive	Negative	0.406	ER+
					MB-3252	Positive	Negative	0.4071	ER+
					MB-6141	Positive	Negative	0.4076	ER+
					MB-6201	Positive	Negative	0.4096	ER+
					MB-5605	Positive	Negative	0.4112	ER+
					MB-7144	Positive	Negative	0.4118	ER+
					MB-5270	Positive	Negative	0.4123	ER+
					MB-0121	Positive	Negative	0.4136	ER+
					MB-4735	Positive	Negative	0.4246	ER+
					MB-5163	Positive	Negative	0.4263	ER+
					MB-6214	Positive	Negative	0.4267	ER+
					MB-4787	Positive	Negative	0.4286	ER+
					MB-3171	Positive	Negative	0.4311	ER+
					MB-4681	Positive	Negative	0.4314	ER+
					MB-5143	Positive	Negative	0.4321	ER+
					MB-3490	Positive	Negative	0.434	ER+
					MB-4750	Positive	Negative	0.4364	ER+
					MB-5061	Positive	Negative	0.4404	ER+
					MB-0139	Positive	Negative	0.447	ER+
					MB-2712	Positive	Negative	0.4471	ER+
					MB-6019	Positive	Negative	0.4487	ER+
					MB-4641	Positive	Negative	0.4517	ER+
					MB-4004	Positive	Negative	0.453	ER+
					MB-4950	Positive	Negative	0.4572	ER+
					MB-6047	Positive	Negative	0.4578	ER+
					MB-7051	Positive	Negative	0.46	ER+
					MB-0449	Positive	Negative	0.4602	ER+
					MB-0178	Positive	Negative	0.4607	ER+
					MB-3110	Positive	Negative	0.4673	ER+
					MB-3450	Positive	Negative	0.4675	ER+
					MB-5221	Positive	Negative	0.47	ER+
					MB-4529	Positive	Negative	0.4706	ER+
					MB-0899	Positive	Negative	0.4717	ER+
					MB-5268	Positive	Negative	0.472	ER+
					MB-4899	Positive	Negative	0.4742	ER+
					MB-0177	Positive	Negative	0.4807	ER+
					MB-5183	Positive	Negative	0.4813	ER+
					MB-6001	Positive	Negative	0.4815	ER+
					MB-5048	Positive	Negative	0.4821	ER+
					MB-5406	Positive	Negative	0.4822	ER+
					MB-4564	Positive	Negative	0.4899	ER+
					MB-0574	Positive	Negative	0.496	ER+
					MB-0353	Positive	Negative	0.4996	ER+
					MB-3381	Positive	Negative	0.5009	ER+
					MB-4698	Positive	Negative	0.502	ER+
					MB-3351	Positive	Negative	0.5032	ER+
					MB-2669	Positive	Negative	0.504	ER+
					MB-4730	Positive	Negative	0.5044	ER+
					MB-0452	Positive	Negative	0.5048	ER+
					MB-7243	Positive	Negative	0.5083	ER+
					MB-4981	Positive	Negative	0.5086	ER+
					MB-5260	Positive	Negative	0.5097	ER+
					MB-4627	Positive	Negative	0.512	ER+
					MB-5211	Positive	Negative	0.5152	ER+
					MB-2613	Positive	Negative	0.5157	ER+
					MB-0194	Positive	Negative	0.5196	ER+
					MB-0575	Positive	Negative	0.5222	ER+
					MB-7141	Positive	Negative	0.5248	ER+
					MB-5227	Positive	Negative	0.527	ER+
					MB-7071	Positive	Negative	0.5299	ER+
					MB-2820	Positive	Negative	0.5307	ER+
					MB-5308	Positive	Negative	0.5314	ER+
					MB-0273	Positive	Negative	0.5372	ER+
					MB-4987	Positive	Negative	0.5417	ER+
					MB-4855	Positive	Negative	0.543	ER+
					MB-4672	Positive	Negative	0.5436	ER+
					MB-0600	Positive	Negative	0.5444	ER+
					MB-6271	Positive	Negative	0.5491	ER+
					MB-0642	Positive	Negative	0.5507	ER+
					MB-0235	Positive	Negative	0.5543	ER+
					MB-0584	Positive	Negative	0.5549	ER+
					MB-6024	Positive	Negative	0.5553	ER+
					MB-0227	Positive	Negative	0.5555	ER+
					MB-3510	Positive	Negative	0.5558	ER+
					MB-7220	Positive	Negative	0.5572	ER+
					MB-7097	Positive	Negative	0.5592	ER+
					MB-4705	Positive	Negative	0.5599	ER+
					MB-6211	Positive	Negative	0.5606	ER+
					MB-4996	Positive	Negative	0.5667	ER+
					MB-6051	Positive	Negative	0.5701	ER+
					MB-0632	Positive	Negative	0.5713	ER+
					MB-7230	Positive	Negative	0.5752	ER+
					MB-6133	Positive	Negative	0.5765	ER+
					MB-2858	Positive	Negative	0.5786	ER+
					MB-5328	Positive	Negative	0.5798	ER+
					MB-4712	Positive	Negative	0.5805	ER+
					MB-4749	Positive	Negative	0.5817	ER+
					MB-7294	Positive	Negative	0.5832	ER+
					MB-7006	Positive	Negative	0.5856	ER+
					MB-0551	Positive	Negative	0.5858	ER+
					MB-6008	Positive	Negative	0.587	ER+
					MB-5053	Positive	Negative	0.5886	ER+
					MB-4706	Positive	Negative	0.589	ER+
					MB-0626	Positive	Negative	0.5919	ER+
					MB-3064	Positive	Negative	0.5953	ER+
					MB-5365	Positive	Negative	0.5956	ER+
					MB-3105	Positive	Negative	0.5961	ER+
					MB-7218	Positive	Negative	0.5984	ER+
					MB-5383	Positive	Negative	0.5993	ER+
					MB-0880	Positive	Negative	0.5994	ER+
					MB-3389	Positive	Negative	0.5997	ER+
					MB-0418	Positive	Negative	0.6003	ER+
					MB-2848	Positive	Negative	0.6014	ER+
					MB-7124	Positive	Negative	0.6063	ER+
					MB-5341	Positive	Negative	0.6064	ER+
					MB-7283	Positive	Negative	0.6069	ER+
					MB-5399	Positive	Negative	0.6085	ER+
					MB-0295	Positive	Negative	0.6104	ER+
					MB-5567	Positive	Negative	0.6118	ER+
					MB-0145	Positive	Negative	0.6132	ER+
					MB-0133	Positive	Negative	0.6134	ER+
					MB-0362	Positive	Negative	0.6171	ER+
					MB-4746	Positive	Negative	0.6244	ER+
					MB-0579	Positive	Negative	0.6265	ER+
					MB-4994	Positive	Negative	0.6324	ER+
					MB-6012	Positive	Negative	0.6391	ER+
					MB-0586	Positive	Negative	0.6393	ER+
					MB-5589	Positive	Negative	0.6393	ER+
					MB-2747	Positive	Negative	0.6404	ER+
					MB-3576	Positive	Negative	0.6475	ER+
					MB-5582	Positive	Negative	0.6504	ER+
					MB-5045	Positive	Negative	0.6507	ER+
					MB-0176	Positive	Negative	0.6589	ER+
					MB-5632	Positive	Negative	0.6599	ER+
					MB-4633	Positive	Negative	0.6599	ER+
					MB-7195	Positive	Negative	0.6609	ER+
					MB-0287	Positive	Negative	0.6646	ER+
					MB-2711	Positive	Negative	0.6648	ER+
					MB-0507	Positive	Negative	0.6649	ER+
					MB-5412	Positive	Negative	0.6764	ER+
					MB-3874	Positive	Negative	0.6783	ER+
					MB-6029	Positive	Negative	0.6792	ER+
					MB-7194	Positive	Negative	0.6795	ER+
					MB-6145	Positive	Negative	0.6829	ER+
					MB-0301	Positive	Negative	0.6838	ER+
					MB-7013	Positive	Negative	0.6875	ER+
					MB-4790	Positive	Negative	0.6889	ER+
					MB-3102	Positive	Negative	0.6895	ER+
					MB-0610	Positive	Negative	0.6932	ER+
					MB-5127	Positive	Negative	0.695	ER+
					MB-5107	Positive	Negative	0.6971	ER+
					MB-5358	Positive	Negative	0.6979	ER+
					MB-4616	Positive	Negative	0.6994	ER+
					MB-7094	Positive	Negative	0.7005	ER+
					MB-5117	Positive	Negative	0.7023	ER+
					MB-0264	Positive	Negative	0.7102	ER+
					MB-3854	Positive	Negative	0.7127	ER+
					MB-0535	Positive	Negative	0.7136	ER+
					MB-6163	Positive	Negative	0.7145	ER+
					MB-6101	Positive	Negative	0.7172	ER+
					MB-5092	Positive	Negative	0.7183	ER+
					MB-0162	Positive	Negative	0.719	ER+
					MB-3545	Positive	Negative	0.7196	ER+
					MB-0258	Positive	Negative	0.7203	ER+
					MB-5013	Positive	Negative	0.7216	ER+
					MB-0471	Positive	Negative	0.7277	ER+
					MB-2952	Positive	Negative	0.7312	ER+
					MB-3344	Positive	Negative	0.7339	ER+
					MB-6308	Positive	Negative	0.7382	ER+
					MB-7212	Positive	Negative	0.7403	ER+
					MB-4322	Positive	Negative	0.7448	ER+
					MB-4897	Positive	Negative	0.7448	ER+
					MB-0480	Positive	Negative	0.7471	ER+
					MB-6179	Positive	Negative	0.7471	ER+
					MB-5200	Positive	Negative	0.7475	ER+
					MB-5484	Positive	Negative	0.7479	ER+
					MB-4602	Positive	Negative	0.7512	ER+
					MB-0368	Positive	Negative	0.752	ER+
					MB-5369	Positive	Negative	0.753	ER+
					MB-5079	Positive	Negative	0.7567	ER+
					MB-7161	Positive	Negative	0.7591	ER+
					MB-4591	Positive	Negative	0.7608	ER+
					MB-3266	Positive	Negative	0.7639	ER+
					MB-5088	Positive	Negative	0.7642	ER+
					MB-4661	Positive	Negative	0.7664	ER+
					MB-5027	Positive	Negative	0.7665	ER+
					MB-7163	Positive	Negative	0.7706	ER+
					MB-4709	Positive	Negative	0.7746	ER+
					MB-4339	Positive	Negative	0.7786	ER+
					MB-2634	Positive	Negative	0.7792	ER+
					MB-4719	Positive	Negative	0.7796	ER+
					MB-7061	Positive	Negative	0.7842	ER+
					MB-6011	Positive	Negative	0.7886	ER+
					MB-3050	Positive	Negative	0.7887	ER+
					MB-7237	Positive	Negative	0.7926	ER+
					MB-6065	Positive	Negative	0.7939	ER+
					MB-5452	Positive	Negative	0.7942	ER+
					MB-3429	Positive	Negative	0.7947	ER+
					MB-5228	Positive	Negative	0.7953	ER+
					MB-0385	Positive	Negative	0.797	ER+
					MB-6118	Positive	Negative	0.8043	ER+
					MB-3083	Positive	Negative	0.8082	ER+
					MB-2793	Positive	Negative	0.8138	ER+
					MB-4390	Positive	Negative	0.8164	ER+
					MB-5313	Positive	Negative	0.8195	ER+
					MB-5360	Positive	Negative	0.8238	ER+
					MB-7197	Positive	Negative	0.8243	ER+
					MB-0897	Positive	Negative	0.833	ER+
					MB-0451	Positive	Negative	0.8415	ER+
					MB-7157	Positive	Negative	0.8457	ER+
					MB-5098	Positive	Negative	0.8516	ER+
					MB-4329	Positive	Negative	0.8519	ER+
					MB-6021	Positive	Negative	0.8554	ER+
					MB-5287	Positive	Negative	0.8635	ER+
					MB-4674	Positive	Negative	0.8641	ER+
					MB-7095	Positive	Negative	0.8658	ER+
					MB-4701	Positive	Negative	0.8683	ER+
					MB-5389	Positive	Negative	0.8853	ER+
					MB-0146	Positive	Negative	0.8856	ER+
					MB-3228	Positive	Negative	0.894	ER+
					MB-4785	Positive	Negative	0.8966	ER+
					MB-4234	Positive	Negative	0.9008	ER+
					MB-5398	Positive	Negative	0.9028	ER+
					MB-2744	Positive	Negative	0.9041	ER+
					MB-2931	Positive	Negative	0.9069	ER+
					MB-7284	Positive	Negative	0.9072	ER+
					MB-5086	Positive	Negative	0.9095	ER+
					MB-2854	Positive	Negative	0.9148	ER+
					MB-2791	Positive	Negative	0.9166	ER+
					MB-4802	Positive	Negative	0.9181	ER+
					MB-0472	Positive	Negative	0.9188	ER+
					MB-0322	Positive	Negative	0.9209	ER+
					MB-4607	Positive	Negative	0.9219	ER+
					MB-6075	Positive	Negative	0.9224	ER+
					MB-5279	Positive	Negative	0.9265	ER+
					MB-0151	Positive	Negative	0.9273	ER+
					MB-5597	Positive	Negative	0.9338	ER+
					MB-0580	Positive	Negative	0.9376	ER+
					MB-5197	Positive	Negative	0.9379	ER+
					MB-5451	Positive	Negative	0.9417	ER+
					MB-0119	Positive	Negative	0.947	ER+
					MB-7227	Positive	Negative	0.9513	ER+
					MB-0529	Positive	Negative	0.9514	ER+
					MB-2779	Positive	Negative	0.9555	ER+
					MB-4722	Positive	Negative	0.9568	ER+
					MB-5275	Positive	Negative	0.9568	ER+
					MB-4695	Positive	Negative	0.9599	ER+
					MB-5592	Positive	Negative	0.961	ER+
					MB-4744	Positive	Negative	0.9612	ER+
					MB-7072	Positive	Negative	0.9692	ER+
					MB-7234	Positive	Negative	0.9773	ER+
					MB-0257	Positive	Negative	0.9788	ER+
					MB-2735	Positive	Negative	0.9811	ER+
					MB-4999	Positive	Negative	0.9833	ER+
					MB-4977	Positive	Negative	0.9903	ER+
					MB-4148	Positive	Negative	0.993	ER+
					MB-4648	Positive	Negative	0.9931	ER+
					MB-5386	Positive	Negative	0.9973	ER+
					MB-4710	Positive	Negative	1.0035	ER+
					MB-0324	Positive	Negative	1.0037	ER+
					MB-4685	Positive	Negative	1.0073	ER+
					MB-7164	Positive	Negative	1.0207	ER+
					MB-0166	Positive	Negative	1.0212	ER+
					MB-5264	Positive	Negative	1.0223	ER+
					MB-4832	Positive	Negative	1.0281	ER+
					MB-6079	Positive	Negative	1.0282	ER+
					MB-0364	Positive	Negative	1.0299	ER+
					MB-2781	Positive	Negative	1.0316	ER+
					MB-7100	Positive	Negative	1.0342	ER+
					MB-4434	Positive	Negative	1.0347	ER+
					MB-5167	Positive	Negative	1.0351	ER+
					MB-5395	Positive	Negative	1.0379	ER+
					MB-4098	Positive	Negative	1.0397	ER+
					MB-5481	Positive	Negative	1.0402	ER+
					MB-0122	Positive	Negative	1.0411	ER+
					MB-4665	Positive	Negative	1.0423	ER+
					MB-2797	Positive	Negative	1.0495	ER+
					MB-3088	Positive	Negative	1.0502	ER+
					MB-0106	Positive	Negative	1.0601	ER+
					MB-0170	Positive	Negative	1.0653	ER+
					MB-4827	Positive	Negative	1.0749	ER+
					MB-0486	Positive	Negative	1.0753	ER+
					MB-7149	Positive	Negative	1.0791	ER+
					MB-5300	Positive	Negative	1.0855	ER+
					MB-0358	Positive	Negative	1.0863	ER+
					MB-5463	Positive	Negative	1.0892	ER+
					MB-5066	Positive	Negative	1.0898	ER+
					MB-6306	Positive	Negative	1.0911	ER+
					MB-5475	Positive	Negative	1.0939	ER+
					MB-4692	Positive	Negative	1.0967	ER+
					MB-4682	Positive	Negative	1.0971	ER+
					MB-7235	Positive	Negative	1.0977	ER+
					MB-6359	Positive	Negative	1.1032	ER+
					MB-6238	Positive	Negative	1.1046	ER+
					MB-4797	Positive	Negative	1.114	ER+
					MB-5491	Positive	Negative	1.1191	ER+
					MB-0590	Positive	Negative	1.1202	ER+
					MB-5291	Positive	Negative	1.1261	ER+
					MB-0232	Positive	Negative	1.1292	ER+
					MB-5626	Positive	Negative	1.1384	ER+
					MB-5093	Positive	Negative	1.1389	ER+
					MB-0248	Positive	Negative	1.1402	ER+
					MB-5532	Positive	Negative	1.1419	ER+
					MB-4171	Positive	Negative	1.1447	ER+
					MB-0431	Positive	Negative	1.1458	ER+
					MB-3079	Positive	Negative	1.1465	ER+
					MB-0231	Positive	Negative	1.1468	ER+
					MB-4278	Positive	Negative	1.1493	ER+
					MB-7170	Positive	Negative	1.1596	ER+
					MB-7077	Positive	Negative	1.1599	ER+
					MB-0503	Positive	Negative	1.1611	ER+
					MB-4708	Positive	Negative	1.1652	ER+
					MB-2815	Positive	Negative	1.1691	ER+
					MB-4853	Positive	Negative	1.1692	ER+
					MB-7058	Positive	Negative	1.1742	ER+
					MB-4173	Positive	Negative	1.1754	ER+
					MB-5134	Positive	Negative	1.183	ER+
					MB-0131	Positive	Negative	1.1866	ER+
					MB-5646	Positive	Negative	1.1966	ER+
					MB-6022	Positive	Negative	1.2137	ER+
					MB-5182	Positive	Negative	1.2141	ER+
					MB-4395	Positive	Negative	1.2181	ER+
					MB-0199	Positive	Negative	1.2207	ER+
					MB-4653	Positive	Negative	1.2291	ER+
					MB-4306	Positive	Negative	1.2382	ER+
					MB-5433	Positive	Negative	1.2409	ER+
					MB-0311	Positive	Negative	1.2541	ER+
					MB-7048	Positive	Negative	1.2603	ER+
					MB-4991	Positive	Negative	1.2651	ER+
					MB-5084	Positive	Negative	1.2669	ER+
					MB-4140	Positive	Negative	1.2689	ER+
					MB-0195	Positive	Negative	1.2705	ER+
					MB-4986	Positive	Negative	1.2746	ER+
					MB-0223	Positive	Negative	1.3007	ER+
					MB-6286	Positive	Negative	1.3116	ER+
					MB-7118	Positive	Negative	1.3243	ER+
					MB-2745	Positive	Negative	1.3251	ER+
					MB-7096	Positive	Negative	1.3283	ER+
					MB-6044	Positive	Negative	1.3393	ER+
					MB-7037	Positive	Negative	1.3393	ER+
					MB-6218	Positive	Negative	1.349	ER+
					MB-5271	Positive	Negative	1.3524	ER+
					MB-5334	Positive	Negative	1.3553	ER+
					MB-0366	Positive	Negative	1.3563	ER+
					MB-4598	Positive	Negative	1.3607	ER+
					MB-5290	Positive	Negative	1.3639	ER+
					MB-5193	Positive	Negative	1.3661	ER+
					MB-4421	Positive	Negative	1.3702	ER+
					MB-2990	Positive	Negative	1.3786	ER+
					MB-4293	Positive	Negative	1.3836	ER+
					MB-5384	Positive	Negative	1.3911	ER+
					MB-4212	Positive	Negative	1.3933	ER+
					MB-3167	Positive	Negative	1.3974	ER+
					MB-4139	Positive	Negative	1.3992	ER+
					MB-4283	Positive	Negative	1.4098	ER+
					MB-6083	Positive	Negative	1.4107	ER+
					MB-4333	Positive	Negative	1.4145	ER+
					MB-7185	Positive	Negative	1.4162	ER+
					MB-4675	Positive	Negative	1.4164	ER+
					MB-5410	Positive	Negative	1.4259	ER+
					MB-6217	Positive	Negative	1.4281	ER+
					MB-4809	Positive	Negative	1.4283	ER+
					MB-4838	Positive	Negative	1.4404	ER+
					MB-4120	Positive	Negative	1.4448	ER+
					MB-7142	Positive	Negative	1.446	ER+
					MB-0035	Positive	Negative	1.4541	ER+
					MB-4671	Positive	Negative	1.4546	ER+
					MB-6039	Positive	Negative	1.4676	ER+
					MB-6149	Positive	Negative	1.4714	ER+
					MB-4655	Positive	Negative	1.4722	ER+
					MB-7000	Positive	Negative	1.4751	ER+
					MB-4957	Positive	Negative	1.4901	ER+
					MB-4011	Positive	Negative	1.5107	ER+
					MB-4046	Positive	Negative	1.5116	ER+
					MB-4442	Positive	Negative	1.5131	ER+
					MB-4673	Positive	Negative	1.5186	ER+
					MB-7152	Positive	Negative	1.5261	ER+
					MB-3536	Positive	Negative	1.5342	ER+
					MB-5015	Positive	Negative	1.5374	ER+
					MB-4849	Positive	Negative	1.5454	ER+
					MB-3526	Positive	Negative	1.5666	ER+
					MB-4418	Positive	Negative	1.5692	ER+
					MB-4599	Positive	Negative	1.5795	ER+
					MB-4324	Positive	Negative	1.5913	ER+
					MB-4716	Positive	Negative	1.605	ER+
					MB-0114	Positive	Negative	1.6217	ER+
					MB-5305	Positive	Negative	1.6304	ER+
					MB-0611	Positive	Negative	1.6329	ER+
					MB-4978	Positive	Negative	1.6341	ER+
					MB-5402	Positive	Negative	1.6352	ER+
					MB-7056	Positive	Negative	1.6592	ER+
					MB-3328	Positive	Negative	1.6757	ER+
					MB-4264	Positive	Negative	1.6906	ER+
					MB-5110	Positive	Negative	1.7046	ER+
					MB-5196	Positive	Negative	1.7218	ER+
					MB-6273	Positive	Negative	1.7339	ER+
					MB-3007	Positive	Negative	1.7669	ER+
					MB-2999	Positive	Negative	1.774	ER+
					MB-6181	Positive	Negative	1.8253	ER+
					MB-4691	Positive	Negative	1.8359	ER+
					MB-0497	Positive	Negative	1.8375	ER+
					MB-5074	Positive	Negative	1.8439	ER+
					MB-5144	Positive	Negative	1.8581	ER+
					MB-4670	Positive	Negative	1.8618	ER+
					MB-7070	Positive	Negative	1.8901	ER+
					MB-4630	Positive	Negative	1.9252	ER+
					MB-4323	Positive	Negative	1.9255	ER+
					MB-3402	Positive	Negative	1.931	ER+
					MB-3371	Positive	Negative	1.9351	ER+
					MB-7075	Positive	Negative	1.9546	ER+
					MB-0369	Positive	Negative	2.0072	ER+
					MB-5306	Positive	Negative	2.0233	ER+
					MB-7130	Positive	Negative	2.049	ER+
					MB-5407	Positive	Negative	2.0655	ER+
					MB-4618	Positive	Negative	2.0969	ER+
					MB-2844	Positive	Negative	2.1681	ER+
					MB-5541	Positive	Negative	2.2624	ER+
					MB-7181	Positive	Negative	2.3166	ER+
					MB-6107	Positive	Negative	2.3314	ER+
					MB-7160	Positive	Negative	2.3349	ER+
					MB-5498	Positive	Negative	2.3549	ER+
					MB-4281	Positive	Negative	2.3594	ER+
					MB-6297	Positive	Negative	2.3815	ER+
					MB-4331	Positive	Negative	2.3836	ER+
					MB-3122	Positive	Negative	2.4277	ER+
					MB-5366	Positive	Negative	2.4546	ER+
					MB-6108	Positive	Negative	2.4603	ER+
					MB-5318	Positive	Negative	2.5564	ER+
					MB-4001	Positive	Negative	2.5811	ER+
					MB-4723	Positive	Negative	2.5873	ER+
					MB-4887	Positive	Negative	2.5891	ER+
					MB-4593	Positive	Negative	2.6499	ER+
					MB-2964	Positive	Negative	2.6705	ER+
					MB-4866	Positive	Negative	2.7345	ER+
					MB-3028	Positive	Positive	2.4333	HER2+
					MB-5164	Positive	Positive	4.0652	HER2+
					MB-0388	Positive	Positive	2.3518	HER2+
					MB-0630	Positive	Positive	2.36	HER2+
					MB-5540	Positive	Positive	2.461	HER2+
					MB-0652	Positive	Positive	2.5044	HER2+
					MB-0589	Positive	Positive	2.5335	HER2+
					MB-0365	Positive	Positive	2.5378	HER2+
					MB-0484	Positive	Positive	2.5785	HER2+
					MB-0165	Positive	Positive	2.6288	HER2+
					MB-0120	Positive	Positive	2.6979	HER2+
					MB-0373	Positive	Positive	2.7287	HER2+
					MB-0389	Positive	Positive	2.7811	HER2+
					MB-5039	Positive	Positive	2.7909	HER2+
					MB-2984	Positive	Positive	2.8873	HER2+
					MB-6082	Positive	Positive	2.9184	HER2+
					MB-4930	Positive	Positive	2.9396	HER2+
					MB-3852	Positive	Positive	3.0458	HER2+
					MB-3272	Positive	Positive	3.0557	HER2+
					MB-5266	Positive	Positive	3.1362	HER2+
					MB-0048	Positive	Positive	3.1926	HER2+
					MB-3104	Positive	Positive	3.2071	HER2+
					MB-6048	Positive	Positive	3.2271	HER2+
					MB-4289	Positive	Positive	3.2396	HER2+
					MB-3850	Positive	Positive	3.2944	HER2+
					MB-4626	Positive	Positive	3.367	HER2+
					MB-7046	Positive	Positive	3.4294	HER2+
					MB-3379	Positive	Positive	3.4307	HER2+
					MB-5292	Positive	Positive	3.4352	HER2+
					MB-0288	Positive	Positive	3.4448	HER2+
					MB-4846	Positive	Positive	3.5239	HER2+
					MB-3382	Positive	Positive	3.5534	HER2+
					MB-4878	Positive	Positive	3.5595	HER2+
					MB-6113	Positive	Positive	3.5661	HER2+
					MB-2939	Positive	Positive	3.5677	HER2+
					MB-0662	Positive	Positive	3.5807	HER2+
					MB-0307	Positive	Positive	3.5997	HER2+
					MB-7001	Positive	Positive	3.6393	HER2+
					MB-5628	Positive	Positive	3.6754	HER2+
					MB-2994	Positive	Positive	3.6845	HER2+
					MB-5186	Positive	Positive	3.7167	HER2+
					MB-0895	Positive	Positive	3.7553	HER2+
					MB-6049	Positive	Positive	3.7703	HER2+
					MB-5062	Positive	Positive	3.8682	HER2+
					MB-2626	Positive	Positive	3.8686	HER2+
					MB-5414	Positive	Positive	3.9332	HER2+
					MB-6334	Positive	Positive	3.9396	HER2+
					MB-5147	Positive	Positive	3.9405	HER2+
					MB-6114	Positive	Positive	3.9856	HER2+
					MB-0421	Positive	Positive	3.997	HER2+
					MB-0236	Positive	Positive	3.9974	HER2+
					MB-5420	Positive	Positive	4.0403	HER2+
					MB-6157	Positive	Positive	4.0531	HER2+
					MB-6105	Positive	Positive	4.0689	HER2+
					MB-4908	Positive	Positive	4.0743	HER2+
					MB-0291	Positive	Positive	4.1011	HER2+
					MB-5166	Positive	Positive	4.1862	HER2+
					MB-6314	Positive	Positive	4.2217	HER2+
					MB-5195	Positive	Positive	4.232	HER2+
					MB-5418	Positive	Positive	4.2733	HER2+
					MB-5212	Positive	Positive	4.2919	HER2+
					MB-5332	Positive	Positive	4.2938	HER2+
					MB-7128	Positive	Positive	4.3019	HER2+
					MB-4725	Positive	Positive	4.328	HER2+
					MB-7296	Positive	Positive	4.3725	HER2+
					MB-2786	Positive	Positive	4.3763	HER2+
					MB-0552	Positive	Positive	4.4018	HER2+
					MB-4270	Positive	Positive	4.4345	HER2+
					MB-7068	Positive	Positive	4.4395	HER2+
					MB-4644	Positive	Positive	4.4435	HER2+
					MB-7115	Positive	Positive	4.4565	HER2+
					MB-3235	Positive	Positive	4.5036	HER2+
					MB-3031	Positive	Positive	4.516	HER2+
					MB-0434	Positive	Positive	4.5269	HER2+
					MB-5331	Positive	Positive	4.5317	HER2+
					MB-4276	Positive	Positive	4.5958	HER2+
					MB-3488	Positive	Positive	4.6032	HER2+
					MB-7287	Positive	Positive	4.6058	HER2+
					MB-0553	Positive	Positive	4.641	HER2+
					MB-7088	Positive	Positive	4.6623	HER2+
					MB-5078	Positive	Positive	4.717	HER2+
					MB-0371	Positive	Positive	4.7202	HER2+
					MB-6116	Positive	Positive	4.7796	HER2+
					MB-2823	Positive	Positive	4.7925	HER2+
					MB-5459	Positive	Positive	4.8724	HER2+
					MB-2983	Positive	Positive	4.8767	HER2+
					MB-7050	Positive	Positive	4.8947	HER2+
					MB-0225	Positive	Positive	4.9488	HER2+
					MB-3360	Positive	Positive	4.9518	HER2+
					MB-0130	Positive	Positive	4.9908	HER2+
					MB-4688	Positive	Positive	5.021	HER2+
					MB-4858	Positive	Positive	5.0935	HER2+
					MB-5238	Positive	Positive	5.1313	HER2+
					MB-3361	Positive	Positive	5.1611	HER2+
					MB-3103	Positive	Positive	5.2255	HER2+
					MB-0046	Positive	Positive	5.2526	HER2+
					MB-7260	Positive	Positive	5.2875	HER2+
					MB-0465	Positive	Positive	5.2912	HER2+
					MB-0381	Positive	Positive	5.2927	HER2+
					MB-5174	Positive	Positive	5.2998	HER2+
					MB-4317	Positive	Positive	5.2998	HER2+
					MB-4348	Positive	Positive	5.2998	HER2+
					MB-4729	Positive	Positive	5.3878	HER2+
					MB-4796	Positive	Positive	5.4372	HER2+
					MB-5130	Positive	Negative	-1.2448	MutL-
					MB-7173	Positive	Negative	0.9335	MutL-
					MB-4375	Positive	Negative	-0.8388	MutL-
					MB-0022	Positive	Negative	-2.3286	MutL-
					MB-0081	Positive	Negative	-2.3053	MutL-
					MB-4814	Positive	Negative	-1.8524	MutL-
					MB-0053	Positive	Negative	-1.5508	MutL-
					MB-0054	Positive	Negative	-1.2352	MutL-
					MB-0093	Positive	Negative	-1.0683	MutL-
					MB-5185	Positive	Negative	-1.0468	MutL-
					MB-0005	Positive	Negative	-0.878	MutL-
					MB-6329	Positive	Negative	-0.8626	MutL-
					MB-3367	Positive	Negative	-0.5973	MutL-
					MB-5559	Positive	Negative	-0.5395	MutL-
					MB-4235	Positive	Negative	-0.5038	MutL-
					MB-4752	Positive	Negative	-0.4459	MutL-
					MB-5552	Positive	Negative	-0.3786	MutL-
					MB-4224	Positive	Negative	-0.3529	MutL-
					MB-4343	Positive	Negative	-0.2536	MutL-
					MB-4189	Positive	Negative	-0.2261	MutL-
					MB-5014	Positive	Negative	-0.1712	MutL-
					MB-3301	Positive	Negative	-0.0139	MutL-
					MB-6007	Positive	Negative	0.0262	MutL-
					MB-5253	Positive	Negative	0.0887	MutL-
					MB-6231	Positive	Negative	0.1084	MutL-
					MB-3824	Positive	Negative	0.1988	MutL-
					MB-4649	Positive	Negative	0.2071	MutL-
					MB-4010	Positive	Negative	0.2689	MutL-
					MB-5368	Positive	Negative	0.4102	MutL-
					MB-5011	Positive	Negative	0.4159	MutL-
					MB-3388	Positive	Negative	0.4218	MutL-
					MB-5583	Positive	Negative	0.431	MutL-
					MB-4222	Positive	Negative	0.4456	MutL-
					MB-0370	Positive	Negative	0.4609	MutL-
					MB-4353	Positive	Negative	0.5127	MutL-
					MB-4300	Positive	Negative	0.5353	MutL-
					MB-4654	Positive	Negative	0.5548	MutL-
					MB-0147	Positive	Negative	0.5955	MutL-
					MB-5361	Positive	Negative	0.6071	MutL-
					MB-4126	Positive	Negative	0.6238	MutL-
					MB-6312	Positive	Negative	0.6274	MutL-
					MB-4828	Positive	Negative	0.6493	MutL-
					MB-6026	Positive	Negative	0.6755	MutL-
					MB-4091	Positive	Negative	0.7162	MutL-
					MB-4639	Positive	Negative	0.7364	MutL-
					MB-4357	Positive	Negative	0.7564	MutL-
					MB-5635	Positive	Negative	0.7643	MutL-
					MB-5004	Positive	Negative	0.7673	MutL-
					MB-4623	Positive	Negative	0.779	MutL-
					MB-4578	Positive	Negative	0.8629	MutL-
					MB-4800	Positive	Negative	0.917	MutL-
					MB-4798	Positive	Negative	0.9296	MutL-
					MB-5636	Positive	Negative	0.9636	MutL-
					MB-4003	Positive	Negative	0.9672	MutL-
					MB-4236	Positive	Negative	1.1644	MutL-
					MB-4292	Positive	Negative	1.2312	MutL-
					MB-4426	Positive	Negative	1.3314	MutL-
					MB-4368	Positive	Negative	1.3324	MutL-
					MB-4836	Positive	Negative	1.3381	MutL-
					MB-3357	Positive	Negative	1.3411	MutL-
					MB-4266	Positive	Negative	1.363	MutL-
					MB-4141	Positive	Negative	1.4978	MutL-
					MB-4374	Positive	Negative	1.5106	MutL-
					MB-4313	Positive	Negative	1.5449	MutL-
					MB-4119	Positive	Negative	1.8051	MutL-
					MB-4310	Positive	Negative	1.8226	MutL-
					MB-4557	Positive	Negative	1.881	MutL-
					MB-6097	Positive	Negative	1.9391	MutL-
					MB-5604	Positive	Negative	1.9473	MutL-
					MB-4381	Positive	Negative	2.2092	MutL-
					MB-4603	Positive	Negative	2.2592	MutL-
					MB-4079	Positive	Negative	2.4749	MutL-

## Sheet: Fig2
Panel A					Panel B					Panel C			Panel D
shLuc	shMLH1	Protein			Group	Total	HER2+	%HER2+		Group	%pHER2+ cells		Group	%HER2+ cells
0.777692	1.12051	pHER2			shLuc veh-1	88	27	10.3383		shLuc veh-1	3.33618		Veh-1	17.7993
0.654345	0.938792					101	6			shLuc veh-2	1.93548		Veh-2	20.9151
0.463112	0.953655					86	9			shLuc veh-3	1.75557		Veh-3	23.7084
0.856648	1.7052	pAkt				140	3			shLuc fulv-1	4.56731		Fulv-1	33.4715
0.632378	1.68375					117	10			shLuc fulv-2	4.76589		Fulv-2	43.0887
0.889734	1.34281				shLuc veh-2	101	10	8.84354		shLuc fulv-3	0.88		Fulv-3	37.0773
0.452448	0.998771	pS6				101	9			shMLH1 veh-1	6.82493
0.509134	1.25769					66	5			shMLH1 veh-2	5.63798
0.695683	1.40322					102	11			shMLH1 veh-3	8.27887
						71	4			shMLH1 fulv-1	11.9167
					shLuc veh-3	87	6	7.43982		shMLH1 fulv-2	12.1972
						106	5			shMLH1 fulv-3	10.2857
						112	13
						84	2
						68	8
					shLuc Fulv-1	103	17	12.6214
						54	12
						94	6
						108	15
						53	2
					shLuc Fulv-2	104	12	11.7063
						109	11
						128	15
						86	6
						77	15
					shLuc Fulv-3	94	15	13.8318
						130	14
						122	19
						80	15
						109	11
					shMLH1 Veh-1	62	8	10.7649
						103	11
						88	7
						54	6
						46	6
					shMLH1 Veh-2	103	9	12.013
						46	3
						67	11
						46	8
						46	6
					shMLH1 Veh-3	87	9	20.3883
						45	8
						67	13
					shMLH1 Fulv-1	51	25	50.3448
						45	25
						49	23
						59	16
						55	17
					shMLH1 Fulv-2	47	22	40.8304
						49	31
						78	36
						51	13
						64	16
					shMLH1 Fulv-3	58	39	48.6014
						60	28
						47	27
						39	16
						82	29

## Sheet: FigS3
Panel A						Panel B				Panel C				Panel D				Panel E
						Group	HER2+	Total		Group	Total	HER2+		Group	Total	HER2
						bt474-NEG	6	10302		shMLH1 Veh-1	9751	1027		Scr veh-1	441	7
						bt474-1	2420	9144		shMLH1 Veh-2	8209	1204		Scr veh-2	113	5
						bt474-2	3107	10205		shMLH1 Veh-3	5506	567		Scr veh-3	332	8
						bt474-3	2786	9710		shMLH1 36h Fulv-1	4057	2586		Scr fulv-1	91	5
						mda231-neg	596	5912		shMLH1 36h Fulv-2	4396	3200		Scr fulv-2	383	12
						mda231-1	614	10304		shMLH1 36h Fulv-3	3295	2474		Scr fulv-3	512	17
						mda231-2	508	9335		MLH1 oe Veh-1	10012	229		mlh1 veh-1	507	23
						mda231-3	448	8152		MLH1 oe Veh-2	9214	740		mlh1 veh-2	349	17
						luc veh-neg	33	10751		MLH1 oe Veh-3	9367	811		mlh1 veh-3	111	5
						luc veh-1	865	11101		MLH1 oe 36h-1	4080	1010		mlh1 fulv-1	334	43
						luc veh-2	1675	13782		MLH1 oe 36h-2	4019	1201		mlh1 fulv-2	211	36
						luc veh-3	710	13353		MLH1 oe 36h-3	3919	1039		mlh1 fulv-3	330	52
						luc fulv-neg	37	11507
						luc fulv-1	749	13518
						luc fulv-2	206	12408
						luc fulv-3	429	12636
						mlh1 ve-neg	39	10954
						mlh1 veh-1	54	11950
						mlh1 veh-2	34	10219
						mlh1 veh-3	6	10240
						mlh1 fulv-neg	40	10954
						mlh1 fulv-1	2190	12899
						mlh1 fulv-2	1934	10178
						mlh1 fulv-3	991	9743

## Sheet: Fig3
Panel A							Panel B				Panel C				Panel D
							Group	HER2+/LAMP1+	Total		Group	membr HER2+	Total		Group	Total LC3+	HER2+/LC3+
Pathway	GeneRatio	BgRatio	Enrichment	Adj p value	Treatment		shLuc veh-1	23	128		shLuc veh-1	10	1513		shLuc veh-1	39	13
Growth factor signaling	0.0590406	0.0145947	4.04534	2.4e-06	Fulv		shLuc veh-2	12	81		shLuc veh-2	12	1348			86	10
Cytoplasmic organization	0.0848708	0.0230097	3.68849	7.2e-05	Fulv			24	90		shLuc veh-3	10	812			69	7
Development	0.0332103	0.00473342	7.01614	0.002	Fulv			20	84		shLuc veh+Chl-1	19	773		shLuc veh-2	56	12
Protein trafficking	0.0701107	0.0219578	3.19298	0.003	Fulv		shLuc veh-3	18	99		shLuc veh+Chl-2	28	667			74	7
								20	91		shLuc veh+Chl-3	30	611			61	17
								25	97		shLuc fulv-1	31	985		shLuc veh-3	40	8
							shLuc 18h-1	12	26		shLuc fulv-2	40	913			55	8
								11	33		shLuc fulv-3	18	1102
								11	35		shLuc fulv+Chl-1	19	242		shLuc 18h fulv-1	42	6
							shLuc 18h-2	21	43		shLuc fulv+Chl-2	96	616			42	14
								17	38		shLuc fulv+Chl-3	85	619			31	5
								17	39		shMLH1 veh-1	38	960		shLuc 18h fulv-2	39	13
							shLuc 18h-3	22	55		shMLH1 veh-2	44	1350
								16	47		shMLH1 veh-3	46	1269			46	8
								10	53		shMLH1 veh+Chl-1	50	992		shLuc 18h fulv-3	43	9
							shLuc 36h-1	34	39		shMLH1 veh+Chl-2	56	1167			57	11
								26	38		shMLH1 veh+Chl-3	18	205			29	6
								33	42		shMLH1 fulv-1	68	644		shLuc 36h fulv-1	43	14
							shLuc 36h-2	30	34		shMLH1 fulv-2	26	266			49	15
								33	33		shMLH1 fulv-3	100	939			40	14
								19	36		sMLH1 fulv+Chl-1	41	356		shLuc 36h fulv-2	49	18
							shLuc 36h-3	39	35		sMLH1 fulv+Chl-2	41	568			55	22
								25	29		sMLH1 fulv+Chl-3	68	237			34	7
								24	31						shLuc 36h fulv-3	46	17
							shLuc 54h-1	34	66							50	15
								30	53							38	10
								33	62						shMLH1 veh-1	21	6
							shLuc 54h-2	29	55							26	3
								27	49							36	3
								20	43						shMLH1 veh-2	35	9
							shLuc 54h-3	30	57							62	11
								27	45							55	7
								20	37						shMLH1 veh-3	40	7
							shMLH1 veh-1	11	60							54	11
								14	71							33	9
								27	52						shMLH1 18h fulv-1	37	10
							shMLH1 veh-2	12	62							54	8
								16	51							27	2
								10	44						shMLH1 18h fulv-2	20	4
							shMLH1 veh-3	8	32							64	8
								10	37							52	13
								11	38						shMLH1 18h fulv-3	29	4
							shMLH1 18h-1	19	55							39	8
								13	55							43	6
								21	72						shMLH1 36h fulv-1	60	11
							shMLH1 18h-2	28	55							55	10
								16	66							46	13
							shMLH1 18h-3	14	37						shMLH1 36h fulv-2	29	7
								9	32							76	11
							shMLH1 36h-1	11	28							55	13
								11	34						shMLH1 36h fulv-3	53	13
							shMLH1 36h-2	16	38							58	11
								6	17							31	5
								7	24
							shMLH1 36h-3	13	30
								6	26
								12	34
							shMLH1 54h-1	15	55
								24	55
								8	50
							shMLH1 54h-2	12	33
							shMLH1 54h-3	13	50
								11	52
								18	55

## Sheet: FigS4
Panel B				Panel C
Group	Total	HER2+/LAMP1+		Group	membr HER2+	Total
shLuc veh-1	2	0		shLuc veh	19	1238
	4	1		shLuc veh	18	496
				shLuc veh	27	1213
shLuc veh-3				shLuc veh+Chl	19	407
	6	0		shLuc veh+Chl	23	369
	4	2		shLuc veh+Chl	16	200
shLuc veh-2	8	3		shLuc fulv	29	396
	0	0		shLuc fulv	29	802
	7	0		shLuc fulv	34	691
shLuc fulv-1	15	12		shLuc fulv+Chl	72	595
	20	11		shLuc fulv+Chl	94	613
	10	6		shLuc fulv+Chl	28	249
shLuc fulv-2				shMLH1 veh	35	1277
	7	3		shMLH1 veh	15	1267
	3	2		shMLH1 veh	46	1482
shLuc fulv-3				shMLH1 veh+Chl	13	501
	11	8		shMLH1 veh+Chl	11	163
	10	4		shMLH1 veh+Chl	52	525
shMLH1 veh-1	4	2		shMLH1 fulv	88	987
	4	0		shMLH1 fulv	168	1294
	4	0		shMLH1 fulv	119	1102
shMLH1 veh-2	6	0		sMLH1 fulv+Chl	32	345
	7	2		sMLH1 fulv+Chl	26	322
	5	1		sMLH1 fulv+Chl	78	621
shMLH1 veh-3
	8	2
	6	1
shMLH1 fulv-1	23	1
	52	7
	25	3
shMLH1 fulv-2	21	4
	31	5
	25	2
shMLH1 fulv-3	37	4
	23	1
	21	4

## Sheet: Fig4
Panel A				Panel B					Panel C				Panel D								Panel E
Group	Tx	Growth relative to veh												100nM Fulv							Group	#Colonies
shLuc-1	1nM Fulv	0.86541							Group	Tx	Growth on day 7		Ner (uM)	0	0.03	0.1	0.3	1	3		shLuc veh-1	92.3671
shLuc-2		0.896278							shLuc-1	Veh	6.58763		shLuc-1	0.828588	0.967574	1.0929	0.902598	0.677834	0.523946		shLuc veh-2	88.7626
shLuc-3		0.873055							shLuc-2		6.20599		shLuc-2	0.916713	1.07126	1.18736	1.20724	0.954335	0.731027		shLuc veh-3	118.87
shLuc-1	10nM Fulv	0.826284							shLuc-3		6.16936		shLuc-3	0.918411	1.09533	1.18748	1.20959	0.993336	0.791822		shMLH1 veh-1	94.2557
shLuc-2		0.856399							shLuc-4		6.1221		shLuc-4	0.923926	1.09561	1.19497	1.24885	1.04222	0.813012		shMLH1 veh-2	110.006
shLuc-3		0.833682							shMLH1-1	Veh	5.99045		shLuc-5	0.992321	1.12099	1.24151	1.28606	1.07496	0.925076		shMLH1 veh-3	95.7381
shLuc-1	100nM Fulv	0.698099							shMLH1-2		6.26393		shLuc-6	1.17834	1.22881	1.27365	1.2993	1.08021	1.14367		shLuc fulv-1	34.2575
shLuc-2		0.75092							shMLH1-3		6.19427		shMLH1-1	0.855223	0.809338	0.883756	0.65918	0.312001	0.355197		shLuc fulv-2	37.9406
shLuc-3		0.785508							shMLH1-4		6.23739		shMLH1-2	0.899096	0.817663	0.929954	0.822365	0.429813	0.38475		shLuc fulv-3	29.1249
shLuc-1	1uM Fulv	0.643134							shLuc-1	10uM Lap	5.78906		shMLH1-3	0.982952	0.830845	0.983032	0.831102	0.430991	0.405622		shMLH1 fulv-1	82.6303
shLuc-2		0.645077							shLuc-2		5.73555		shMLH1-4	0.992904	0.860833	0.983894	0.876789	0.437788	0.434577		shMLH1 fulv-2	84.13
shLuc-3		0.613722							shLuc-3		5.84258		shMLH1-5	1.01898	0.925544	1.05349	0.881754	0.529047	0.463516		shMLH1 fulv-3	78.1032
shLuc-1	10uM Fulv	0.405888							shLuc-4		5.98047		shMLH1-6	1.02123	0.930186	1.08268	0.982466	0.582741			shLuc lap-1	77.4032
shLuc-2		0.413766							shMLH1-1	10uM Lap	5.89747										shLuc lap-2	66.1763
shLuc-3		0.429461							shMLH1-2		6.02935										shLuc lap-3	84.6519
shLuc/siHER2-1	1nM Fulv	0.919106							shMLH1-3		5.99346										shMLH1 lap-1	91.2597
shLuc/siHER2-2		0.969779							shMLH1-4		6.06699										shMLH1 lap-2	70.0871
shLuc/siHER2-3		0.980381							shLuc-1	100 nM Fulv	4.58715										shMLH1 lap-3	60.7967
shLuc/siHER2-1	10nM Fulv	0.755636							shLuc-2		4.58984										shLuc fulv+lap-1	37.8071
shLuc/siHER2-2		0.78047							shLuc-3		4.52826										shLuc fulv+lap-2	36.6489
shLuc/siHER2-3		0.900446							shMLH1-1	100 nM Fulv	5.99873										shLuc fulv+lap-3	39.5933
shLuc/siHER2-1	100nM Fulv	0.643406							shMLH1-2		5.95015										shMLH1 fulv+lap-1	26.0814
shLuc/siHER2-2		0.718951							shMLH1-3		5.84157										shMLH1 fulv+lap-2	19.9526
shLuc/siHER2-3		0.670424							shLuc-1	Fulv+Lap	4.83535										shMLH1 fulv+lap-3	29.4026
shLuc/siHER2-1	1uM Fulv	0.522452							shLuc-2		4.91494
shLuc/siHER2-2		0.546554							shLuc-3		4.90168
shLuc/siHER2-3		0.565519							shLuc-4		4.36169
shLuc/siHER2-1	10uM Fulv	0.320349							shLuc-5		5.15919
shLuc/siHER2-2		0.312772							shMLH1-1	Fulv+Lap	3.38198
shLuc/siHER2-3		0.301907							shMLH1-2		3.08433
shMLH1-1	1nM Fulv	1.23971							shMLH1-3		3.39231
shMLH1-2		1.15368							shMLH1-4		3.63745
shMLH1-3		1.06576
shMLH1-1	10nM Fulv	1.18554
shMLH1-2		1.08908
shMLH1-3		0.993418
shMLH1-1	100nM Fulv	1.0144
shMLH1-2		1.0958
shMLH1-3		0.985462
shMLH1-1	1uM Fulv	0.883904
shMLH1-2		0.857138
shMLH1-3		0.839676
shMLH1-1	10uM Fulv	0.580738
shMLH1-2		0.562685
shMLH1-3		0.544767
shMLH1/siHER2-1	1nM Fulv	0.909391
shMLH1/siHER2-2		0.914908
shMLH1/siHER2-3		0.881203
shMLH1/siHER2-1	10nM Fulv	0.657136
shMLH1/siHER2-2		0.700566
shMLH1/siHER2-3		0.695248
shMLH1/siHER2-1	100nM Fulv	0.594825
shMLH1/siHER2-2		0.582946
shMLH1/siHER2-3		0.594015
shMLH1/siHER2-1	1uM Fulv	0.497137
shMLH1/siHER2-2		0.499667
shMLH1/siHER2-3		0.467235
shMLH1/siHER2-1	10uM Fulv	0.266389
shMLH1/siHER2-2		0.275622
shMLH1/siHER2-3		0.28989

## Sheet: FigS5
Panel A			Panel B			Panel C				Panel D								Panel E					Panel F
Group	Growth relative to veh		Group	Growth relative to day 1		Group	Tx	Growth relative to veh			shLuc DMSO + Neratinib			shLuc100nM Fulv + Neratinib					shLuc+Neratinib				Group	Growth relative to vehicle
shLuc 4OHT-1	0.432659		shLuc-E2-1	3.54447		shLuc-1	Veh	0.969965		0	1.01436	0.989868	0.99577	0.626155	0.660522	0.620195		1	1.03155	1.21588	0.752573		shLuc+Lap-1	0.616975
shLuc 4OHT-2	0.440299		shLuc-E2-2	3.55381		shLuc-2		1.06297		1	0.777436	0.889713	0.674815	0.573779	0.61942	0.639079		10	1.09925	1.0834	1.12225		shLuc+Lap-2	0.514273
shLuc 4OHT-3	0.499625		shLuc-E2-3	3.19017		shLuc-3		0.96707		10	0.753557	0.595717	0.706647	0.616605	0.587625	0.583225		100	1.13576	1.06378	1.06102		shLuc+Lap-3	0.41584
shMLH1 4OHT-1	0.690525		shLuc+E2-1	9.04531		shLuc-1	Lap	0.902279		100	0.587841	0.5328	0.584947	0.540296	0.52251	0.541515		1000	0.658846	0.66377	0.701089		shLuc+Fulv-1	0.138869
shMLH1 4OHT-2	0.617981		shLuc+E2-2	10.1558		shLuc-2		0.820218		1000	0.587036	0.540337	0.578013	0.534375	0.559737	0.559623		10000	0.52847	0.494648	0.535454		shLuc+Fulv-2	0.110172
shMLH1 4OHT-3	0.558353		shLuc+E2-3	9.96918		shLuc-3		0.868071		10000	0.1964	0.209988	0.199532	0.200717	0.194833	0.186044							shLuc+Fulv-3	0.155061
shLuc/siHER2 4OHT-1	0.46046		shLuc/siHER2-E2-1	2.47078		shLuc-1	Fulv	0.622746											shMLH1+Neratinib				shLuc+Fulv/Lap-1	0.11071
shLuc/siHER2 4OHT-2	0.476312		shLuc/siHER2-E2-2	2.73829		shLuc-2		0.586023			shMLH1 DMSO + Neratinib			shMLH1 100nM Fulv + Neratinib				1	1.14213	0.816389	1.04148		shLuc+Fulv/Lap-2	0.084438
shLuc/siHER2 4OHT-3	0.47378		shLuc/siHER2-E2-3	2.69761		shLuc-3		0.612433		0	1.00791	0.998877	0.993214	0.90838	0.913028	0.908571		10	0.76433	0.736284	0.776116		shLuc+Fulv/Lap-3	0.0911408
shMLH1/siHER2 4OHT-1	0.464475		shLuc/siHER2+E2-1	8.2918		shLuc-1	Fulv+Lap	0.516295		1	1.02272	1.04273	1.05561	0.726059	0.717352	0.68674		100	0.734592	0.72381	0.77065		shMLH1+Lap-1	0.864749
shMLH1/siHER2 4OHT-2	0.509135		shLuc/siHER2+E2-2	9.21778		shLuc-2		0.531847		10	0.929227	1.05146	0.757897	0.611114	0.622464	0.60409		1000	0.462809	0.43328	0.490768		shMLH1+Lap-2	0.930961
shMLH1/siHER2 4OHT-3	0.509663		shLuc/siHER2+E2-3	9.04455		shLuc-3		0.554506		100	0.679503	0.789785	0.654817	0.532516	0.55615	0.582449		10000	0.278357	0.315823	0.25178		shMLH1+Lap-3	0.905295
			shMLH1-E2-1	4.84914		shMLH1-1	Veh	0.994904		1000	0.728264	0.868304	0.615702	0.496844	0.537447	0.552318							shMLH1+Fulv-1	0.531788
			shMLH1-E2-2	4.91875		shMLH1-2		0.985583		10000	0.170171	0.275801	0.280474	0.23917	0.270883	0.268893							shMLH1+Fulv-2	0.510819
			shMLH1-E2-3	5.1264		shMLH1-3		1.01951															shMLH1+Fulv-3	0.500258
			shMLHL1+E2-1	7.08972		shMLH1-1	Lap	0.926854															shMLH1+Fulv/Lap-1	0.144115
			shMLHL1+E2-2	7.28221		shMLH1-2		0.874979															shMLH1+Fulv/Lap-2	0.151565
			shMLHL1+E2-3	6.78069		shMLH1-3		0.865587															shMLH1+Fulv/Lap-3	0.159296
			shMLH1/siHER2-E2-1	2.30407		shMLH1-1	Fulv	0.813472															ESR1-YAP1+Lap-1	0.502158
			shMLH1/siHER2-E2-2	2.24393		shMLH1-2		0.827264															ESR1-YAP1+Lap-2	0.591413
			shMLH1/siHER2-E2-3	2.5134		shMLH1-3		0.82225															ESR1-YAP1+Lap-3	0.548697
			shMLH1/siHER2+E2-1	7.27419		shMLH1-1	Fulv+Lap	0.568713															ESR1-YAP1+Fulv-1	0.348785
			shMLH1/siHER2+E2-2	7.15468		shMLH1-2		0.545954															ESR1-YAP1+Fulv-2	0.392856
			shMLH1/siHER2+E2-3	7.55172		shMLH1-3		0.562529															ESR1-YAP1+Fulv-3	0.427361
																							ESR1-YAP1+Fulv/Lap-1	0.26202
																							ESR1-YAP1+Fulv/Lap-2	0.240073
																							ESR1-YAP1+Fulv/Lap-3	0.236447
																							ESR1-11x+Lap-1	0.518117
																							ESR1-11x+Lap-2	0.545644
																							ESR1-11x+Lap-3	0.518333
																							ESR1-11x+Fulv-1	0.332778
																							ESR1-11x+Fulv-2	0.421193
																							ESR1-11x+Fulv-3	0.479758
																							ESR1-11x+Fulv/Lap-1	0.231397
																							ESR1-11x+Fulv/Lap-2	0.30255
																							ESR1-11x+Fulv/Lap-3	0.252872

## Sheet: FigS6
Panel A						Panel B								Panel C						Panel D
																					100nM Fulv +Lap
shLuc	Day1	Day7	Growth	Avg day 1 size		Group	MLH1	36B4	dCtPMS2	AvgPMS2	ddCtPMS2	RelativePMS2								Group	1nM	10nM	100nM	1uM	10um
Veh-1	2866.33	16799	6.08265	2761.79		MLV	14.1523	17.3035	-3.15126	-3.74443	0.593176	0.662882								shLuc-1	0.918439	0.784084	0.673321	0.568514	0.424109
	2047.67	12679	4.59086			MLV	13.7028	17.21	-3.5072		0.237231	0.848372								shLuc-2	0.789309	0.716379	0.712361	0.630158	0.525214
	3127.67	18646.5	6.7516			MLV	14.4402	19.015	-4.57484		-0.830407	1.77819								shLuc-3	0.737254	0.687982	0.649448	0.556073	0.545933
	4022.17	15195.7	5.5021			MPF	17.0058	18.8508	-1.84505		1.89939	0.268057								shPMS2-1	0.603226	0.548941	0.462238	0.434085	0.353777
Veh-2	4672.67	7552	2.73446			MPV	15.2165	17.3299	-2.11332		1.63111	0.32284								shPMS2-2	0.507836	0.397765	0.398303	0.316279	0.295053
	1623.67	11128.7	4.02951			MPV	17.0058	18.8508	-1.84505		1.89939	0.268057								shPMS2-3	0.480128	0.3152	0.378834	0.339631	0.304493
	2445.17	10735.8	3.88727
	2943.5	15964.2	5.78037
Veh-3	1794	10338	3.74322
	1992.33	13104.2	4.74481
	1704.5	18061	6.5396
	3901.83	11317.3	4.09782
Fulv-1	4148	3562.33	1.17868	3022.31
	2530.83	4539.67	1.50205
	2128.17	2420	0.800712
	4001.2	3428.5	1.1344
Fulv-2	2144.67	4240.83	1.40318
	2396.67	4461.17	1.47608
	3663.33	3188.33	1.05493
	3283.83	3564.33	1.17934
Fulv-3	4174.83	7353	2.43291
	3435.17	2155.17	0.713086
	2610.17	4529.33	1.49863
	1750.83	3748.5	1.24028
Lap-1	3477.83	6305.33	2.23978	2815.15
	2340.5	8609.83	3.05839
	3224.67	10416.3	3.7001
	2429.17	8938.67	3.1752
Lap-2	3462.33	16957.5	6.02365
	2115.67	7125.83	2.53124
	2777.5	6528.67	2.31912
	2901.83	7096.33	2.52076
Lap-3	1444	12035.3	4.2752
	5468.17	5086	1.80665
	2753.83	5728.5	2.03488
	1386.33	12301.3	4.36969
LAP+FULV-1	2709.67	2738	0.906023	3022
	3079.83	3361	1.11218
	2745.17	3496	1.15685
	2878	2843.83	0.941043
LAP+FULV-2	2640.67	2828	0.935804
	3340	2937.17	0.971928
	3101	4589.83	1.51881
LAP+FULV-3	2540	4401.67	1.45654
	2263.83	2567	0.849437
shMLH1	Day1	Day7	Growth	Avg day 1 size
Veh-1	3207.33	23163.5	6.83751	3387.71
	2841.67	21876.8	6.45771
	3178.83	17711.2	5.22807
Veh-2	2042.33	16495	4.86907
	4393.67	16070	4.74362
	3725.17	20594.7	6.07923
Veh-3	2612.5	18811.7	5.55292
	4383.5	19084.3	5.63341
	3026.67	15745.8	4.64793
Fulv-1	2888.5	7380.5	2.27983	3237.31
Fulv-2	3496.17	8436.83	2.60613
	2896.83	6109	1.88706
	2603.83	7823.17	2.41657
	3986.5	12253.8	3.7852
Fulv-3	2567.83	10321.5	3.1883
	3610.17	9007.5	2.78241
Lap-1	3250.5	7655.5	2.06112	3714.25
	3386.17	14487.5	3.90052
	3389.67	8158.33	2.1965
	3280.17	23366	6.29091
Lap-2	4131.17	12668.2	3.41069
	3315.83	14085.7	3.79233
	4621	10667.5	2.87205
Lap-3	4692.17	9762.67	2.62844
	3532.5	24188.2	6.51226
	5174.83	22293.5	6.00215
	3141.17	8489.33	2.28561
LAP+FULV-1	3331.5	2649	0.87627	3023.04
	2805.67	3388.17	1.12078
LAP+FULV-2	2275	3178.83	1.05153
LAP+FULV-3	2616.67	3307.5	1.0941
	3666.83	3158.5	1.04481
	2497.83	2229.67	0.737557
	1879	2181.33	0.721569

[truncated: 2 more sheets: Fig5, FigS7]
